# Supplementary material for: Bioactive Ingredient Profiling of Dendrobium officinale: Plant-Part-Specific Distribution of Key Metabolites and Their Multi-Disease Therapeutic Potential
Source: Metabolites. 2025 Dec 22;16(1):10. doi: 10.3390/metabo16010010 (PMC12844509; doi:10.3390/metabo16010010)
Supplement: Supplementary file 1 [file metabolites-16-00010-s001.zip]

Archive with 2 entries (2 files):
- Revised Supplementary data-1.pdf
- Revised Supplementary data-2.xlsx
