# Supplementary material for: Bioactive Ingredient Profiling of Dendrobium officinale: Plant-Part-Specific Distribution of Key Metabolites and Their Multi-Disease Therapeutic Potential
Source: Metabolites. 2025 Dec 22;16(1):10. doi: 10.3390/metabo16010010 (PMC12844509; doi:10.3390/metabo16010010)
Supplement: Supplementary file 1 [file metabolites-16-00010-s001.zip › Revised Supplementary data-2.xlsx]

## Sheet: Table S1
Supplementary Table S1. Metabolites identified and quantified in D. officinale.
Index	Compounds	Class I	Class II	Formula	Q1 (Da)	Q3 (Da)	Molecular weight (Da)	Ionization model	Level	CAS	cpd_ID	DOS-1	DOS-2	DOS-3	DOL-1	DOL-2	DOL-3	DOF-1	DOF-2	DOF-3	kegg_map
Hahp000801	alanine betaine	Alkaloids	Alkaloids	C5H11NO2	118.08	72.08	117.079	[M+H]+	2	-	-	5.36922e+06	4.60822e+06	4.76623e+06	3.71303e+06	3.69591e+06	3.76165e+06	3.84342e+06	3.23138e+06	2.33422e+06	-
Hamp011640	Hexadecanamide	Alkaloids	Alkaloids	C16H33NO	256.26	102.09	255.256	[M+H]+	3	629-54-9	-	88796	99952.6	130499	62127.8	53563.5	56700.6	75427.7	37634.8	31232.2	-
HJKP000649	N-benzylformamide	Alkaloids	Alkaloids	C8H9NO	136.07	91.05	135.068	[M+H]+	3	6343-54-0	C15561	1.09897e+07	8.51679e+06	1.05086e+07	6.10434e+06	3.81048e+06	3.95974e+06	848250	797690	800469	-
Hmcp009963	Candicine	Alkaloids	Alkaloids	C11H18NO+	180.14	123.07	180.138	[M]+	2	6656-13-9	C10575	2.44186e+06	2.58038e+06	2.83938e+06	1.42111e+06	1.21024e+06	1.16125e+06	815370	728459	606173	-
Hmgp002327	3-amino-2-naphthoic acid*	Alkaloids	Alkaloids	C11H9NO2	188.07	118.06	187.063	[M+H]+	1	-	-	151706	116244	109624	42870.8	36765.2	49553.2	582353	487090	455862	-
Hmlp000935	Vanillylamine	Alkaloids	Alkaloids	C8H11NO2	154.09	137.06	153.079	[M+H]+	3	1196-92-5	C16666	2.51423e+06	1.69064e+06	2.54295e+06	3.96486e+06	2.72437e+06	2.99465e+06	3.5677e+06	3.36484e+06	3.53762e+06	ko01100,ko01110
Hmtn001358	2-(D-Glucosyloxy)-4-hydroxybenzeneacetonitrile	Alkaloids	Alkaloids	C14H17NO7	310.09	148.04	311.101	[M-H]-	2	-	-	1144.65	1144.65	1144.65	26049.6	33958.4	23443.8	1144.65	1144.65	1144.65	-
Hmtp000776	4,5,6-Trihydroxy-2-cyclohexen-1-ylideneacetonitrile	Alkaloids	Alkaloids	C8H9NO3	168.066	105.034	167.058	[M+H]+	3	-	-	151975	147687	147819	120229	113619	108239	89060.1	91797.9	77716.4	-
Lacp001298	4-Hydroxy-3-methoxy-β-phenethylamine	Alkaloids	Alkaloids	C9H13NO2	168.1	91.05	167.095	[M+H]+	3	-	-	4.48017e+06	4.1181e+06	4.70105e+06	1.02149e+06	816760	874904	238457	244007	219764	-
Lamp000484	4-Methylazetidine-2-Carboxylic acid	Alkaloids	Alkaloids	C5H9NO2	116.07	70.06	115.063	[M+H]+	3	1779725-63-1	-	1.58947e+07	1.46989e+07	1.46004e+07	5.43847e+06	4.84445e+06	4.50564e+06	4.28127e+06	4.19181e+06	3.68141e+06	-
Lcfp001119	cis-Zeatin-O-glucoside*	Alkaloids	Alkaloids	C16H23N5O6	382.17	220.12	381.165	[M+H]+	1	71866-93-8	-	1.19278e+06	965858	1.06925e+06	1.30654e+06	1.3753e+06	1.1389e+06	262074	190142	207284	-
Lcfp121016	3-Methylcytidine	Alkaloids	Alkaloids	C10H15N3O5	258.11	126.07	257.101	[M+H]+	2	2140-64-9	-	66974.9	211326	361591	1.77586e+06	1.09072e+06	1.0137e+06	13395	13395	13395	-
Lmcp000282	L-Carnitine	Alkaloids	Alkaloids	C7H15NO3	162.11	85.03	161.105	[M+H]+	3	541-15-1	C00318	353428	454722	412025	121177	119533	134649	12352.8	12352.8	12352.8	-
Lmxp000429	Hercynine	Alkaloids	Alkaloids	C9H15N3O2	198.123	95.0609	197.116	[M+H]+	3	534-30-5	-	1.67809e+06	1.58221e+06	1.41742e+06	293502	287214	280268	1.67341e+06	1.74564e+06	1.6357e+06	-
Lszp210010	Tatarine	Alkaloids	Alkaloids	C15H20N2O6	325.14	191.08	324.132	[M+H]+	3	-	-	453151	416136	418479	100834	179784	103710	62370.1	27666.4	26528.3	-
mws0018	Spermine	Alkaloids	Alkaloids	C10H26N4	203.22	84.08	202.216	[M+H]+	3	71-44-3	C00750	1.21429e+07	1.01864e+07	1.03938e+07	1.07072e+07	8.82368e+06	9.08481e+06	1.40819e+07	1.3136e+07	1.20472e+07	ko00330,ko00410,ko00480,ko00770,ko01100,ko01240
mws0704	O-Phosphorylethanolamine	Alkaloids	Alkaloids	C2H8NO4P	140.01	78.96	141.019	[M-H]-	3	1071-23-4	C00346	11912.3	13013.2	10870.9	11799.8	12126.4	11300.2	158099	140902	138544	ko00563,ko00564,ko00600,ko01100
MWS0812	Trimethylamine N-Oxide*	Alkaloids	Alkaloids	C3H9NO	76.0757	58.0723	75.0684	[M+H]+	3	1184-78-7	C01104	136296	130933	136237	54098.5	42919.6	45631.7	189481	180035	183683	ko01100
mws0983	N-Oleoylethanolamine	Alkaloids	Alkaloids	C20H39NO2	326.31	62.06	325.298	[M+H]+	3	111-58-0	C20792	69368.3	57232	68075	2880.38	3121.12	3621.73	127255	153937	165471	-
mws1038	Pantetheine	Alkaloids	Alkaloids	C11H22N2O4S	277.12	146.08	278.13	[M-H]-	1	496-65-1	C00831	1601.46	1601.46	1601.46	8575.86	16302.5	22457.7	42775.2	32328.2	43922.6	ko00770,ko01100,ko01110
mws1346	DL-2-Aminoadipic acid	Alkaloids	Alkaloids	C6H11NO4	162.076	98.0601	161.069	[M+H]+	3	542-32-5	C00956	1.71184e+06	1.46919e+06	1.50487e+06	1.47687e+06	1.37077e+06	1.36551e+06	188806	188806	188806	ko00300,ko00310,ko01100,ko01110,ko01210,ko01230
mws1375	Nicotianamine	Alkaloids	Alkaloids	C12H21N3O6	304.15	185.09	303.143	[M+H]+	3	34441-14-0	C05324	1.25102e+06	1.58975e+06	1.15851e+06	50196.4	52793.7	37817.3	2.71074e+06	1.57554e+06	1.88186e+06	ko00270,ko00999,ko01100,ko01110
MWS1777	3-Chloroaniline	Alkaloids	Alkaloids	C6H6ClN	128.03	93.06	127.019	[M+H]+	1	108-42-9	-	5.48427e+06	4.92833e+06	4.75117e+06	3.42107e+06	3.45873e+06	3.22123e+06	4.17846e+06	4.28755e+06	4.15082e+06	-
MWS1784	Cyclohexylamine	Alkaloids	Alkaloids	C6H13N	100.11	55.05	99.1048	[M+H]+	3	108-91-8	C00571	83092.8	78649.7	101175	292761	219540	238173	122314	83348.7	116894	-
MWS1840	Triethylamine	Alkaloids	Alkaloids	C6H15N	102.13	58.07	101.12	[M+H]+	3	121-44-8	C14691	117551	111540	107869	135937	122162	127385	13953.6	13953.6	13953.6	-
MWS2050	1-Aminopropan-2-ol*	Alkaloids	Alkaloids	C3H9NO	76.08	58.07	75.0684	[M+H]+	3	78-96-6	C05771	135918	126639	116161	49585.1	44731.3	49557.3	163689	162696	150816	-
MWS2076	2-Aminophenol	Alkaloids	Alkaloids	C6H7NO	110.06	65.04	109.053	[M+H]+	3	95-55-6	C01987	3696	3696	3696	28951.1	26943.9	26069.3	36944	39606.5	54176.8	ko00380,ko01100
MWS3020	N-Acetylcadaverine	Alkaloids	Alkaloids	C7H16N2O	145.13	86.1	144.126	[M+H]+	3	32343-73-0	-	265704	227254	220078	202936	157589	178376	256264	233063	241985	-
mws4002	Dopamine	Alkaloids	Alkaloids	C8H11NO2	154.09	137.06	153.079	[M+H]+	3	51-61-6	C03758	2.79915e+06	2.61639e+06	2.50657e+06	2.28971e+06	1.99723e+06	2.16706e+06	3.61529e+06	3.35146e+06	3.19528e+06	ko00350,ko00950,ko00965,ko01100,ko01110
MWSmce118	Imidazole-4-Acetic Acid*	Alkaloids	Alkaloids	C5H6N2O2	127.05	81.04	126.043	[M+H]+	3	645-65-8	C02835	917529	871129	712379	233468	256081	261049	750052	594749	542779	ko00340,ko01100
MWSmce349	Laurocapram	Alkaloids	Alkaloids	C18H35NO	282.28	114.09	281.272	[M+H]+	2	59227-89-3	-	46488.4	78919.5	165654	41454	26579.1	34605.4	51517.9	55282.8	32855.8	-
MWSmce448	Imidazol-1-yl-acetic acid*	Alkaloids	Alkaloids	C5H6N2O2	127.052	81.0449	126.043	[M+H]+	3	22884-10-2	-	884772	851678	698418	265161	235111	252804	705540	678885	616994	-
MWSmce461	L-Azetidine-2-carboxylic acid	Alkaloids	Alkaloids	C4H7NO2	102.05	56.05	101.048	[M+H]+	3	2133-34-8	C08267	719428	794108	608267	296586	275873	258589	245656	199075	216478	-
MWSmce548	Betaine	Alkaloids	Alkaloids	C5H11NO2	118.09	58.07	117.079	[M+H]+	2	107-43-7	C00719	2.22025e+07	2.36394e+07	2.02651e+07	1.89205e+06	1.8475e+06	1.77601e+06	1.18721e+07	1.04818e+07	9.08134e+06	ko00260,ko01100,ko02010
MWSprf110	N-Benzyloleamide	Alkaloids	Alkaloids	C26H43NO2	402.33	402.33	401.329	[M+H]+	2	883715-21-7	-	21625.6	21625.6	21625.6	21625.6	21625.6	21625.6	279377	255489	292675	-
MWSslk100	Diphenylamine	Alkaloids	Alkaloids	C12H11N	170.1	93.06	169.089	[M+H]+	3	122-39-4	C11016	51532.7	69419.2	64986.1	26542.2	30713.8	31708.3	19830	16183.6	18602	-
MWSslk177	Lithospermoside	Alkaloids	Alkaloids	C14H19NO8	330.12	168.07	329.111	[M+H]+	3	63492-69-3	C17771	6730.09	6730.09	6730.09	383762	405427	358785	33650.4	39741.2	57986.1	-
MWStz070	N-(2-Hydroxy-4-methoxyphenyl)acetamide	Alkaloids	Alkaloids	C9H11NO3	182.08	91.05	181.074	[M+H]+	1	58469-06-0	-	2.62824e+07	2.18339e+07	2.56e+07	1.05953e+07	8.81759e+06	9.78261e+06	2.06634e+06	1.96192e+06	1.92245e+06	-
pma0948	Phenylethanolamine	Alkaloids	Alkaloids	C8H11NO	138.091	120.081	137.084	[M+H]+	3	7568-93-6	C02735	145014	83184.9	161984	268291	163540	163326	16637	16637	16637	-
pma2987	Histidinol	Alkaloids	Alkaloids	C6H11N3O	142.1	124.09	141.09	[M+H]+	3	501-28-0	C00860	1.10615e+07	9.89252e+06	1.10031e+07	1.13648e+07	1.14194e+07	1.07847e+07	1.73219e+07	1.71752e+07	1.67266e+07	ko00340,ko01100,ko01110,ko01230
pma3649	5-Aminolevulinic Acid	Alkaloids	Alkaloids	C5H9NO3	132.065	86.0601	131.058	[M+H]+	3	106-60-5	C00430	7.35255e+06	7.75477e+06	7.04471e+06	178114	3.20434e+06	3.27664e+06	3.26557e+06	3.08751e+06	2.99749e+06	ko00260,ko00860,ko01100,ko01110,ko01240,ko02010
pmb0069	Benzamide	Alkaloids	Alkaloids	C7H7NO	122.06	105.03	121.053	[M+H]+	3	55-21-0	C09815	24555.3	13137.7	22682.4	27383.3	26152.1	31157.1	5.4319e+06	5.06502e+06	4.96201e+06	-
pmb0484	Choline	Alkaloids	Alkaloids	C5H14NO+	104.11	60.08	104.107	[M]+	3	62-49-7	C00114	821749	727600	752822	492569	422480	451814	1.85155e+06	1.61399e+06	1.78614e+06	ko00260,ko00564,ko01100,ko02010
pmb0501	Agmatine	Alkaloids	Alkaloids	C5H14N4	131.13	114.1	130.122	[M+H]+	3	306-60-5	C00179	377705	326052	344301	724897	620251	567629	399661	379309	355587	ko00330,ko00999,ko01100,ko01110
pmb0891	Cis-Zeatin-7-N-glucoside*	Alkaloids	Alkaloids	C16H23N5O6	382.172	220.119	381.165	[M+H]+	1	38165-56-9	C16443	2.79238e+06	1.91353e+06	2.61172e+06	3.26951e+06	2.80188e+06	2.96685e+06	597044	482792	548056	ko00908,ko01110
pmb1754	O-Phosphocholine	Alkaloids	Alkaloids	C5H15NO4P+	184.07	125	184.073	[M]+	3	107-73-3	C00588	6.3761e+06	6.30933e+06	6.58961e+06	2.39701e+06	2.15882e+06	1.94686e+06	8.91231e+06	7.59045e+06	7.66517e+06	ko00564,ko01100
pmb1912	10-Formyltetrahydrofolic Acid	Alkaloids	Alkaloids	C20H23N7O7	474.17	327.12	473.166	[M+H]+	3	2800-34-2	C00234	129789	61727.7	91534.7	127735	92962.8	79895	525620	560306	558775	ko00670,ko00970,ko01100,ko01200,ko01240
pme1002	L-Tyramine	Alkaloids	Alkaloids	C8H11NO	138.09	103.05	137.084	[M+H]+	1	51-67-2	C00483	58784.9	48403.4	53318.3	28994.1	19990.9	18936	1.59269e+06	1.58398e+06	1.55804e+06	ko00350,ko00950,ko01100,ko01110,ko01240
pme1011	Benzamidine	Alkaloids	Alkaloids	C7H8N2	121.076	104.049	120.069	[M+H]+	3	618-39-3	C01784	28993	31531.2	31604	31805.4	25320.4	24271	699127	782633	711995	-
pme2292	Putrescine	Alkaloids	Alkaloids	C4H12N2	89.11	72.08	88.1	[M+H]+	3	110-60-1	C00134	106354	109398	112700	89748.2	78430.3	72525.1	492982	495620	476810	ko00330,ko00470,ko00480,ko00960,ko01100,ko01110,ko02010
pme2693	N-Acetylputrescine	Alkaloids	Alkaloids	C6H14N2O	131.12	114.09	130.111	[M+H]+	3	18233-70-0	C02714	385381	326471	332112	708482	593255	525445	398208	363474	350945	ko00330,ko01100
pmp001132	N-Isopentenyl-6-hydroxydendroxinium	Alkaloids	Alkaloids	C22H34NO4+	376.31	358.3	376.248	[M]+	3	-	-	19141.8	30652.1	18558.3	124813	102879	94941.1	3411.07	3411.07	3411.07	-
pmp001267	2-(Dodecylamino)-3-phenyl-1-propanol	Alkaloids	Alkaloids	C21H37NO	320.29	302.29	319.288	[M+H]+	2	-	-	38647.2	36693	21225.8	138872	85573.3	127629	3185.89	15929.5	25139.1	-
pmp001269	Hexadecyl ethanolamine	Alkaloids	Alkaloids	C18H39NO	286.31	268.3	285.303	[M+H]+	1	-	-	75907.4	122873	90012.7	506894	533394	456476	86993.3	53282.2	60352.3	-
pmp001287	N-Benzylmethylene isomethylamine	Alkaloids	Alkaloids	C8H9N	120.08	103.05	119.073	[M+H]+	1	-	-	2.29423e+07	1.83986e+07	2.06694e+07	1.80063e+07	1.61842e+07	1.63409e+07	1.2032e+07	1.08428e+07	1.09839e+07	-
Sazp000955	Tetraphyllin A*	Alkaloids	Alkaloids	C12H17NO6	272.11	110.06	271.106	[M+H]+	1	-	-	1.856e+06	1.37944e+06	1.88699e+06	1.92736e+07	1.51806e+07	1.54537e+07	2.29519e+06	2.31517e+06	2.20568e+06	-
Smcp000882	N-benzoyl-2-aminoethyl-β-D-glucopyranoside	Alkaloids	Alkaloids	C15H21NO7	328.13	310.12	327.132	[M+H]+	3	-	-	55255.8	44144	66177	38635.4	46478.3	45196.5	410016	412236	479958	-
Smcp001137	naphthisoxazol A*	Alkaloids	Alkaloids	C11H9NO2	188.07	118.06	187.063	[M+H]+	1	-	-	157578	115525	116315	61019.2	32077.3	19590.4	467877	495819	504154	-
Wagp000980	2-[(4-hydroxyphenethyl)amino]ethane-1,1,2-triol O-Glucoside	Alkaloids	Alkaloids	C16H25NO9	376.16	121.06	375.153	[M+H]+	1	-	-	761863	630271	822479	1.29905e+06	1.2034e+06	1.11413e+06	2.50383e+07	2.63973e+07	2.46513e+07	-
Wasyqp1765	Styrylamine	Alkaloids	Alkaloids	C8H9N	120.08	77.04	119.073	[M+H]+	1	83148-11-2	-	2.50486e+07	1.94403e+07	2.19567e+07	1.87559e+07	1.80714e+07	1.69616e+07	1.30915e+07	1.16864e+07	1.1143e+07	-
Wasyqp2717	Hydroxybenzoyl Aminogalactitol	Alkaloids	Alkaloids	C13H19NO8	318.12	139.04	317.111	[M+H]+	1	-	-	7661.53	7661.53	7661.53	89939.4	74639.6	38307.7	7661.53	7661.53	7661.53	-
Wbjp001169	o-Carboxy-5-hydroxytryptamine	Alkaloids	Alkaloids	C11H12N2O3	221.09	130.06	220.085	[M+H]+	1	-	-	126624	98188.1	172515	467295	474256	367335	3.24682e+06	3.22069e+06	4.36428e+06	-
Wbmp002283	Α-hydroxyquinoline	Alkaloids	Alkaloids	C9H7NO	146.06	118.06	145.053	[M+H]+	3	-	-	2.19e+06	1.69396e+06	1.7689e+06	570577	466457	479544	6.21651e+06	5.86636e+06	5.4288e+06	-
Wbmp010544	10-Hydroxymethyllycaconitine	Alkaloids	Alkaloids	C37H50N2O11	699.35	699.35	698.341	[M+H]+	2	-	-	2.58154e+06	2.15663e+06	2.90239e+06	397361	374976	404072	1.00918e+06	999095	978219	-
Wccp011838	Octadec-8-enamide*	Alkaloids	Alkaloids	C18H35NO	282.28	69.07	281.272	[M+H]+	1	-	-	207318	308127	728547	154115	129697	124274	283619	267812	167531	-
Wcfp007836	Tetradecyldiethanolamine	Alkaloids	Alkaloids	C18H39NO2	302.3	88.08	301.298	[M+H]+	1	18924-66-8	-	183070	172594	142993	96111.7	109580	113020	121871	106585	93666.6	-
Zahp011321	N-Isobutyl Decanamide	Alkaloids	Alkaloids	C14H29NO	228.23	228.24	227.225	[M+H]+	2	73785-31-6	-	21369.2	28940.5	51463.1	24988.9	25071.1	15904	22542.5	9955.14	13119.8	-
Zahp012577	Octadecadienamide	Alkaloids	Alkaloids	C18H33NO	280.26	81.07	279.256	[M+H]+	1	-	-	24533.3	46988.7	64495.1	53572.9	15569.1	15377.7	40089.9	79487.9	19383.7	-
Zahp013600	Octadec-2-enamide*	Alkaloids	Alkaloids	C18H35NO	282.278	69.0703	281.272	[M+H]+	1	-	-	225010	298308	684351	167714	124634	138667	252408	275455	160807	-
Zajp000573	N-(4-oxopentyl)-acetamide	Alkaloids	Alkaloids	C7H13NO2	144.101	84.0805	143.095	[M+H]+	3	17636-95-2	-	8.0814e+06	6.98477e+06	6.83825e+06	1.09349e+06	892955	953911	2.86818e+06	2.29185e+06	1.12095e+06	-
Zmzp005934	Stearamide	Alkaloids	Alkaloids	C18H37NO	284.3	102.09	283.288	[M+H]+	3	124-26-5	C13846	92607.2	139076	82451.1	73820.4	89941	59097	64459.2	52491.7	41849	-
MWSslk106	2-Phenylethylamine	Alkaloids	Benzylphenylethylamine alkaloids	C8H11N	122.1	105.07	121.089	[M+H]+	3	156-28-5	C05332	5939.97	5939.97	5939.97	5939.97	5939.97	5939.97	5.62087e+06	5.02083e+06	5.45196e+06	ko00360,ko01100
MWSmce340	L-Praziquanamine	Alkaloids	Isoquinoline alkaloids	C12H14N2O	203.12	132.09	202.111	[M+H]+	3	99746-73-3	-	41432	31325.9	43141.4	12538.5	6338.79	10488.6	155488	128564	112358	-
MWSmce709	Isoquinoline	Alkaloids	Isoquinoline alkaloids	C9H7N	130.06	103.05	129.058	[M+H]+	3	119-65-3	C06323	341212	226948	291572	97196.3	132496	77752.5	807213	856917	765345	-
HJAP050	N-Feruloyl-3-methoxytyramine*	Alkaloids	Phenolamine	C19H21NO5	344.15	177.05	343.142	[M+H]+	3	78510-19-7	-	6764.75	6764.75	6764.75	6764.75	6764.75	6764.75	58549.6	73389.1	86191.9	-
Hmjp005906	N-Trans-Feruloyl-3'-O-methyldopamine*	Alkaloids	Phenolamine	C19H21NO5	344.15	177.05	343.142	[M+H]+	3	-	-	47273.4	37386	21797.3	15776.3	19734.1	18737.3	525319	457442	526149	-
Hmjp006104	N-Cis-Feruloyl-3'-O-methyldopamine*	Alkaloids	Phenolamine	C19H21NO5	344.15	177.05	343.142	[M+H]+	3	-	-	63571.7	38661.3	41901	17061.3	15871.3	17668.3	480382	465710	575554	-
Lmhp002772	p-Coumaroylcadaverine	Alkaloids	Phenolamine	C14H20N2O2	249.16	147.04	248.153	[M+H]+	3	-	-	8075.9	8075.9	8075.9	8075.9	8075.9	8075.9	214033	164137	136231	-
Lmlp003161	N-Feruloylputrescine	Alkaloids	Phenolamine	C14H20N2O3	265.15	177.06	264.147	[M+H]+	2	501-13-3	C10497	468890	334260	539048	3.2646e+06	3.12526e+06	3.06501e+06	722094	478134	442174	ko00330,ko01100
Lmlp004754	Ehretioside B	Alkaloids	Phenolamine	C14H17NO7	312.113	294.215	311.101	[M+H]+	3	156368-84-2	-	19703.5	28328	13224.8	23458.4	19943.4	20718.6	461780	444105	537446	-
Lmmp002013	Dihydroferuloylputrescine	Alkaloids	Phenolamine	C14H22N2O3	267.17	179.07	266.163	[M+H]+	1	-	-	14169.9	14169.9	14169.9	287836	246735	282052	14169.9	14169.9	14169.9	-
Lmmp003167	Bis(Caffeoyl)Spermidine	Alkaloids	Phenolamine	C25H31N3O6	470.229	220.096	469.221	[M+H]+	3	124935-80-4	-	3063.9	3063.9	3063.9	145325	105938	129949	19745.7	29306.8	19783.7	-
Lssp210091	N-trans-coumarinyl tyramine*	Alkaloids	Phenolamine	C17H17NO3	284.127	147.043	283.121	[M+H]+	1	-	-	2687.5	2499	9148.66	11803.5	6664.83	11910	61749.7	107546	81540	-
Lssp210092	N-trans-ferulic tyramine*	Alkaloids	Phenolamine	C18H19NO4	314.14	177.05	313.131	[M+H]+	1	-	-	245946	283158	213325	276614	191796	257160	8.35548e+06	8.21023e+06	8.57498e+06	-
mws1433	N-Feruloyltyramine; Moupinamide*	Alkaloids	Phenolamine	C18H19NO4	314.14	177.05	313.131	[M+H]+	1	66648-43-9	C02717	247452	298570	178056	321004	218382	283537	8.1779e+06	8.0598e+06	8.83106e+06	-
MWSmce089	p-Coumaroyltyramine*	Alkaloids	Phenolamine	C17H17NO3	284.12	147.04	283.121	[M+H]+	1	36417-86-4	-	113174	85968.7	59264.3	53342.3	63294.4	59374.4	689694	750884	801321	-
MWSmce578	Aegeline	Alkaloids	Phenolamine	C18H19NO3	298.14	131.05	297.137	[M+H]+	3	456-12-2	-	24709.1	24655.1	4954.18	8755.95	13162.3	7126.45	123122	89839.7	131687	-
MWStz221	N-Cis-Feruloyltyramine*	Alkaloids	Phenolamine	C18H19NO4	314.14	177.06	313.131	[M+H]+	1	80510-09-4	-	266435	310225	189221	306406	165800	252648	8.58297e+06	7.61089e+06	8.50338e+06	-
MWStz495	N-Caffeoylputrescine	Alkaloids	Phenolamine	C13H18N2O3	251.14	163.05	250.132	[M+H]+	2	29554-26-5	C03002	17914.1	17914.1	17914.1	939064	700331	702118	134876	113363	89570.5	-
MWStz617	Sinapine	Alkaloids	Phenolamine	C16H24NO5+	310.17	207.07	310.165	[M]+	1	18696-26-9	C00933	1.92791e+06	1.56056e+06	1.75275e+06	1.42576e+06	1.11282e+06	1.11475e+06	2.53716e+06	2.50283e+06	2.37453e+06	ko00940,ko01110
pma1840	4-Coumaroylcholine	Alkaloids	Phenolamine	C14H20NO3+	250.144	147.044	250.144	[M]+	3	-	-	769229	769229	769229	769229	769229	769229	1.67191e+07	1.22475e+07	1.59031e+07	-
pmb0037	Hordenine	Alkaloids	Phenolamine	C10H15NO	166.123	121.065	165.115	[M+H]+	3	539-15-1	C06199	14034.7	14034.7	14034.7	14034.7	14034.7	14034.7	185876	182533	160381	ko00350,ko01100
pmb0489	N-Glucosyl-p-coumaroylputrescine	Alkaloids	Phenolamine	C19H28N2O7	397.197	147.044	396.19	[M+H]+	3	-	-	5220.37	5220.37	5220.37	76430	68705.5	67357.5	5220.37	5220.37	5220.37	-
pmb0490	p-Coumaroylputrescine	Alkaloids	Phenolamine	C13H18N2O2	235.14	147.04	234.137	[M+H]+	1	34136-53-3	C18326	608678	543140	509015	981309	712827	800677	124399	119145	88614.6	ko00330,ko01100
pmb0492	N',N'',N'''-p-Coumaroyl-cinnamoyl-caffeoyl spermidine	Alkaloids	Phenolamine	C34H37N3O6	584.275	325	583.268	[M+H]+	3	-	-	36025.4	16663.1	22493.4	30303.4	23625.7	25867.2	488310	395908	390028	-
pmp001244	Caffeoylcholine	Alkaloids	Phenolamine	C14H20NO4+	266.14	207.07	266.139	[M]+	1	87189-10-4	-	2.37196e+06	2.37196e+06	2.37196e+06	2.37196e+06	2.37196e+06	2.37196e+06	3.87503e+07	3.22663e+07	3.47328e+07	-
pmp001245	Feruloylcholine	Alkaloids	Phenolamine	C15H22NO4+	280.15	221.08	280.154	[M]+	3	85927-25-9	-	7555.94	7555.94	7555.94	7555.94	7555.94	7555.94	2.74337e+06	2.17606e+06	2.38675e+06	-
pmp001246	Sinapine-4-O-Glucoside	Alkaloids	Phenolamine	C22H34NO10+	472.22	251.09	472.218	[M]+	1	-	-	689387	669650	676141	492379	334605	348977	269414	307684	328236	-
pmp001248	Caffeoylcholine-4-O-glucoside*	Alkaloids	Phenolamine	C20H30NO9+	428.19	369.11	428.192	[M]+	3	-	-	21347.3	21347.3	21347.3	21347.3	21347.3	21347.3	294493	207626	245696	-
pmp001249	Caffeoylcholine-3-O-glucoside*	Alkaloids	Phenolamine	C20H30NO9+	428.19	369.11	428.192	[M]+	3	-	-	15720	15720	15720	15720	15720	15720	226884	211210	278344	-
Wafp003661	N-Sinapoylmethylagmatine	Alkaloids	Phenolamine	C17H26N4O4	351.202	207.065	350.195	[M+H]+	3	-	-	3604.69	3604.69	3604.69	3604.69	3604.69	3604.69	23732.7	25851.9	26279.2	-
Wafp004641	N-Feruloyltyramine 4-glucoside	Alkaloids	Phenolamine	C24H29NO9	476.191	314.139	475.184	[M+H]+	3	-	-	10546.7	10546.7	10546.7	10546.7	10546.7	10546.7	148589	121411	120299	-
Wagp001741	N-(gamma-L-glutamyl)tyramine O-glucoside	Alkaloids	Phenolamine	C19H28N2O9	429.187	267.136	428.18	[M+H]+	3	-	-	130021	56246.5	101044	129576	89219.8	72696.6	169967	124219	155808	-
Wagp001908	N-Feruloylputrescine N-glucoside	Alkaloids	Phenolamine	C20H30N2O8	427.207	177.055	426.2	[M+H]+	3	-	-	12682.2	2536.44	2536.44	1.06739e+06	945089	981893	126220	104579	103373	-
Wagp007639	N-(4-hydroxyphenethyl)cinnamamide*	Alkaloids	Phenolamine	C17H17NO2	268.13	131.05	267.126	[M+H]+	3	-	-	66194.2	88761.9	38375.3	7675.05	7675.05	7675.05	151614	170753	171060	-
Wahlp07899	Norephedrin 3-O-(2''-Phenylpropanyl)Glucoside	Alkaloids	Phenolamine	C24H33NO6	432.24	119.09	431.231	[M+H]+	3	-	-	6.26725e+06	5.53989e+06	5.97204e+06	4.40378e+06	4.8397e+06	4.36625e+06	4.72483e+06	5.50597e+06	4.74129e+06	-
Wahp002483	N-Cis-Cinnamoylputrescine	Alkaloids	Phenolamine	C13H18N2O	219.151	131.055	218.143	[M+H]+	3	-	-	57336.6	75775.6	105987	7403.8	7403.8	7403.8	130823	147483	165957	-
Wahp003564	N1,N10-Bis(p-coumaroyl)spermidine	Alkaloids	Phenolamine	C25H31N3O4	438.24	292.2	437.231	[M+H]+	2	114916-05-1	C21169	1.57745e+06	1.38612e+06	1.4405e+06	2.53404e+06	2.13125e+06	1.85811e+06	183738	196506	217599	-
Wahp003681	Feruloyl-p-coumaroyl Spermidine	Alkaloids	Phenolamine	C26H33N3O5	468.25	322.216	467.241	[M+H]+	3	-	-	191239	141345	177335	44900.5	48693.8	30861.5	3982.11	3982.11	3982.11	-
Wasdp02453	2-Coumaroylcholine	Alkaloids	Phenolamine	C14H20NO3+	250.14	191.07	250.144	[M]+	1	-	-	1.49984e+06	1.49984e+06	1.49984e+06	1.49984e+06	1.49984e+06	1.49984e+06	3.01107e+07	2.23173e+07	2.60617e+07	-
Zahp006974	Cinnamoyltyramine*	Alkaloids	Phenolamine	C17H17NO2	268.13	131.05	267.126	[M+H]+	3	20384-14-9	-	72244.3	84232.4	39436	19253	10192.7	11831.5	158933	199498	177026	-
Zblp005760	dihydro-N-feruloyltyramine	Alkaloids	Phenolamine	C18H21NO4	316.143	177.056	315.147	[M+H]+	3	-	-	3812.08	3812.08	3812.08	3812.08	3812.08	3812.08	45259	53642.9	37637.6	-
Zmmp005460	N-Feruloyltyramine;Moupinamide*	Alkaloids	Phenolamine	C18H19NO4	314.139	177.054	313.131	[M+H]+	1	-	-	284533	281789	187321	297726	202102	250577	8.17104e+06	7.43154e+06	8.22484e+06	-
Zmwp005562	cis-N-p-Coumaroyltyramine*	Alkaloids	Phenolamine	C17H17NO3	284.13	147.04	283.121	[M+H]+	1	-	-	80761.6	74660.2	73907.9	73365.8	74657.8	48401.8	741226	795744	843146	-
MWS0811	L-Pipecolic Acid	Alkaloids	Piperidine alkaloids	C6H11NO2	130.09	84.08	129.079	[M+H]+	3	3105-95-1	C00408	2.18537e+07	2.10035e+07	2.04848e+07	5.30179e+06	5.78422e+06	5.22121e+06	1.22508e+07	1.06045e+07	1.09666e+07	ko00310,ko00960,ko01100,ko01110
MWSmce338	N-Hydroxypipecolic acid	Alkaloids	Piperidine alkaloids	C6H11NO3	146.08	70.065	145.074	[M+H]+	3	115819-92-6	-	326558	325049	358895	634039	540597	633574	146933	140765	137247	-
MWStz063	2-Ethyl-2,6,6-trimethylpiperidin-4-one	Alkaloids	Piperidine alkaloids	C10H19NO	170.154	152.144	169.147	[M+H]+	3	133568-79-3	-	13128	22288.1	1903.92	27323.1	32740.2	30134.2	71695.1	53649	21591.6	-
pmb0782	Piperidine	Alkaloids	Piperidine alkaloids	C5H11N	86.1	69.07	85.0891	[M+H]+	3	110-89-4	C01746	1.54787e+06	1.23954e+06	1.68489e+06	847122	758317	693214	282378	223106	223904	ko00960
Hmmp001310	3-Indoleacrylic acid*	Alkaloids	Plumerane	C11H9NO2	188.071	118.065	187.063	[M+H]+	1	1204-06-4	C21283	124575	112012	149442	39821	51164.9	31239.6	550805	527384	479928	-
Hmyp002656	Methyl dioxindole-3-acetate	Alkaloids	Plumerane	C11H11NO4	222.075	130.064	221.069	[M+H]+	3	57061-18-4	-	42352	57988.1	37953.3	3829.37	11544.4	28439.4	47643	68356.5	63682.8	-
Lahp001956	Pyran[3,4-b]indole-2-ketone	Alkaloids	Plumerane	C11H9O2N	188.07	118.07	187.063	[M+H]+	1	-	-	141769	90844.3	139687	40894.4	36043.9	20459.3	513286	489674	464573	-
Lcfp036464	Indoline	Alkaloids	Plumerane	C8H9N	120.08	103.05	119.073	[M+H]+	2	496-15-1	-	2.19601e+07	1.97446e+07	2.10617e+07	1.92708e+07	1.73725e+07	1.70346e+07	1.23269e+07	1.15745e+07	1.02661e+07	-
Lcsp001671	2-oxindole-3-acetic acid	Alkaloids	Plumerane	C10H9NO3	192.065	146.06	191.058	[M+H]+	3	2971-31-5	C22202	28513.1	28513.1	28513.1	28513.1	28513.1	28513.1	826210	694981	752664	ko00380
Lmwp102904	N,N-Dimethyl-5-methoxytryptamine	Alkaloids	Plumerane	C13H18N2O	219.15	174.092	218.142	[M+H]+	3	1019-45-0	C08309	584314	549161	510538	7492.9	7492.9	7492.9	7492.9	7492.9	7492.9	-
mws0005	Tryptamine	Alkaloids	Plumerane	C10H12N2	161.11	144.08	160.1	[M+H]+	3	61-54-1	C00398	29836.1	29836.1	29836.1	29836.1	29836.1	29836.1	415285	390505	379384	ko00380,ko01100,ko01110
mws0103	Indole-3-carboxaldehyde	Alkaloids	Plumerane	C9H7NO	146.06	91.05	145.053	[M+H]+	3	487-89-8	C08493	1110	1110	1110	5550.01	5557	5558	11986.7	16655.3	14230.3	-
pmb0774	N-Hydroxytryptamine	Alkaloids	Plumerane	C10H12N2O	177.102	160.075	176.095	[M+H]+	3	4761-34-6	C17203	5661.08	5661.08	5661.08	5661.08	5661.08	5661.08	243717	267444	333290	ko00380,ko01100
pmb0818	Methoxyindoleacetic acid	Alkaloids	Plumerane	C11H11NO3	206.08	145.05	205.074	[M+H]+	3	3471-31-6	C05660	747025	696716	737324	204001	198747	197088	2.02517e+06	1.89313e+06	1.77937e+06	ko00380
pmb0819	3-Indoleacetonitrile	Alkaloids	Plumerane	C10H8N2	157.076	130.065	156.069	[M+H]+	3	771-51-7	C02938	530339	446800	443694	81982.4	108138	140320	1.36401e+06	1.24587e+06	1.17941e+06	ko00380,ko01100
pmb1096	Indole	Alkaloids	Plumerane	C8H7N	118.07	91.05	117.058	[M+H]+	3	120-72-9	C00463	2.14618e+06	1.86207e+06	1.96966e+06	708256	611127	547805	3.6477e+06	3.32075e+06	3.08381e+06	ko00380,ko00400,ko00999,ko01100,ko01110
pme2244	3-Indolepropionic acid	Alkaloids	Plumerane	C11H11NO2	190.09	118.07	189.079	[M+H]+	3	830-96-6	C22236	90295.2	100491	58408.8	18858.5	20464.6	14845.4	283383	224316	195208	-
pmp000518	7-Hydroxyrutaecarpine	Alkaloids	Plumerane	C18H13N3O2	304.11	286.14	303.101	[M+H]+	2	163815-35-8	-	10591.4	27667.5	26109.7	88987	119202	105779	2118.27	42179.6	2118.27	-
Wagp002617	D-Glucosyl Indole-3-Carboxylate	Alkaloids	Plumerane	C15H17NO7	324.107	162.055	323.101	[M+H]+	3	-	-	97243.8	58996.8	67184.2	292697	265506	156178	106031	121157	97413.8	-
Xmzn007677	Ergotamine	Alkaloids	Plumerane	C33H35N5O5	580.365	506.325	581.264	[M-H]-	3	113-15-5	C07544	187926	180698	196401	31768.8	31033	30651.5	324644	333423	240597	ko01110
Zmwp002855	Oxoassoanine N-oxide	Alkaloids	Plumerane	C17H15NO4	298.09	136.06	297.1	[M+H]+	2	-	-	4.70713e+06	4.40983e+06	4.3105e+06	4.05311e+06	3.49477e+06	3.6722e+06	4.28722e+06	3.45726e+06	1.90169e+06	-
Lmyp000435	Nicotine-N-glucuronide	Alkaloids	Pyridine alkaloids	C16H22N2O6	339.155	177.102	338.148	[M+H]+	3	152306-59-7	-	75250.3	67716.3	45455.8	148522	116051	99161.4	13562	16269.2	22559.2	-
MWS0687	1-Methyl-6-Oxo-1,6-Dihydropyridine-3-Carboxamide	Alkaloids	Pyridine alkaloids	C7H8N2O2	153.07	108.04	152.059	[M+H]+	3	701-44-0	C05842	22866.5	12521.1	24683.4	2504.22	2504.22	2504.22	104596	100082	100120	ko00760,ko01100
mws1478	Nicotine	Alkaloids	Pyridine alkaloids	C10H14N2	163.12	130.07	162.116	[M+H]+	3	54-11-5	C00745	3.00209e+07	2.74541e+07	4.0169e+07	5.32646e+07	5.96321e+07	4.34867e+07	1.1356e+07	1.57549e+07	9.80183e+06	ko00760,ko00960,ko01100,ko01110
MWS1787	2-Picoline; 2-Methylpyridine	Alkaloids	Pyridine alkaloids	C6H7N	94.07	53.04	93.0578	[M+H]+	3	109-06-8	C14447	4.75302e+06	4.32926e+06	4.4976e+06	5.27359e+06	5.09444e+06	4.71219e+06	6.87757e+06	6.06645e+06	6.03052e+06	-
pme1137	6-Hydroxynicotinic acid	Alkaloids	Pyridine alkaloids	C6H5NO3	140.03	94.03	139.027	[M+H]+	3	5006-66-6	C01020	43393.8	58741.9	36204.2	80439	66467.5	20405.9	157593	147796	114044	ko00760,ko01100
pme1738	3-Carbamyl-1-methylpyridinium;(1-Methylnicotinamide)	Alkaloids	Pyridine alkaloids	C7H9N2O	138.079	94.0651	137.071	[M+H]+	3	1005-24-9	C02918	267236	291241	266229	72769.8	68714.2	64757.5	1.30168e+06	1.1065e+06	1.07735e+06	ko00760,ko01100
pme2268	Trigonelline	Alkaloids	Pyridine alkaloids	C7H7NO2	138.06	94.07	137.048	[M+H]+	3	535-83-1	C01004	266960	277454	242431	61892.4	56683.3	67885.8	1.18448e+06	1.10469e+06	1.06932e+06	ko00960
pme3081	pyridoxamine	Alkaloids	Pyridine alkaloids	C8H12N2O2	169.097	134.06	168.09	[M+H]+	3	85-87-0	C00534	35375.8	29060.3	31186.1	166056	116656	107204	43572.3	17622.2	16004.9	ko00750,ko01100
pmf0291	4-Hydroxypyridine	Alkaloids	Pyridine alkaloids	C5H5NO	96.04	68.05	95.0371	[M+H]+	3	626-64-2	-	36569.2	42015.3	26990.9	52638.8	55811.2	56487.8	37859.2	25784.5	36348.5	-
Zblp001009	3-pyridine-methanol-O-β-D-glucopyranosyl*	Alkaloids	Pyridine alkaloids	C12H17NO6	272.11	110.06	271.106	[M+H]+	1	-	-	1.87071e+06	1.4145e+06	1.98213e+06	1.81563e+07	1.54252e+07	14049568	2.33433e+06	2.12162e+06	2.26273e+06	-
MWS1860	Pyrrolidin	Alkaloids	Pyrrole alkaloids	C4H9N	72.08	55.05	71.0735	[M+H]+	3	123-75-1	-	403833	327909	391505	411296	347990	313782	303050	268028	271518	-
MWStz073	5-Hydroxy-2-pyrrolidinone	Alkaloids	Pyrrole alkaloids	C4H7NO2	102.05	84.05	101.048	[M+H]+	3	62312-55-4	-	97967.6	98971.7	67732.5	49526.3	53239.2	56861.8	44227.2	26357.8	41964.8	-
Zmyp00400	(hexahydro-1H-pyrrolizin-1-yl)methanol	Alkaloids	Pyrrole alkaloids	C8H15NO	142.12	100.08	141.115	[M+H]+	3	28639-18-1	-	2147.58	2147.58	2147.58	2147.58	2147.58	2147.58	72042.1	63672.7	62541.6	-
Ladp002110	4-hydroxy-2-oxo-1,2-dihydroquinoline-3-carboxylic acid	Alkaloids	Quinoline alkaloids	C10H7NO4	206.04	160.04	205.037	[M+H]+	3	73776-24-6	-	824115	654192	743033	823053	609477	591993	293868	176733	261404	-
Lahp002608	3,5-Dihydro-2H-Furo[3,2-C]Quinolin-4-One*	Alkaloids	Quinoline alkaloids	C11H9NO2	188.07	118.07	187.063	[M+H]+	1	-	-	124727	107374	117416	31180.2	33011.9	35208.7	556556	504534	418011	-
Wagp001323	4-[2-(1-methylethyl)aminoethyl]phenol	Alkaloids	Quinoline alkaloids	C11H17NO	180.137	121.065	179.131	[M+H]+	3	-	-	57950.2	7708.77	7708.77	7708.77	7708.77	7708.77	381086	425322	397547	-
Wasn002329	Xanthurenic Acid 8-O-Glucoside	Alkaloids	Quinoline alkaloids	C16H17NO9	366.08	160.04	367.09	[M-H]-	1	97451-32-6	-	1.9306e+06	2.04555e+06	2.0806e+06	1.78019e+06	2.0122e+06	1.92461e+06	926595	670932	573117	-
Wcjp002598	8-hydroxyquinoline	Alkaloids	Quinoline alkaloids	C9H7NO	146.06	91.05	145.053	[M+H]+	3	148-24-3	C19434	3.16725e+06	2.77553e+06	2.96313e+06	859606	879473	853775	1.0134e+07	9.87494e+06	8.83117e+06	-
pmp001133	N-Methyldendrobine	Alkaloids	Sesquiterpene alkaloids	C17H28NO2+	279.23	173.13	278.212	[M+H]+	3	-	-	32252.1	35608.1	23269.9	40845	34003.1	38562.4	423235	561241	584374	-
Cmzp002582	Malvidin-3-O-rutinoside	Flavonoids	Anthocyanidins	C29H35O16+	639.193	331.082	639.192	[M]+	3	-	-	8550	8550	8550	8550	8550	8550	62429.8	54101.8	42750	-
Lcyp000689	Cyanidin-3-O-gentiobioside*	Flavonoids	Anthocyanidins	C27H31O16+	611.16	287.06	611.161	[M]+	3	47845-44-3	-	222802	222802	222802	222802	222802	222802	2.2798e+06	2.1667e+06	2.68834e+06	-
Lmtp003079	Peonidin-3-O-rutinoside	Flavonoids	Anthocyanidins	C28H33O15+	609.181	301.071	609.181	[M]+	3	-	-	6250.88	6250.88	6250.88	80737.5	81514.9	82558.7	86869.4	50794	75887.2	-
pmb0542	Cyanidin-3-O-(6''-O-malonyl)glucoside	Flavonoids	Anthocyanidins	C24H23O14+	535.11	287.06	535.108	[M]+	3	171828-62-9	C12643	144827	144827	144827	144827	144827	144827	3.47826e+06	3.57867e+06	3.53442e+06	ko00942
Waqkp02815	Peonidin 3-O-(6''-malonyl-glucoside)	Flavonoids	Anthocyanidins	C25H25O14+	549.13	301.07	549.124	[M]+	3	-	-	80371.3	80371.3	80371.3	80371.3	80371.3	80371.3	1.66177e+06	1.41669e+06	1.45662e+06	-
Zbap001768	Cyanidin-3-O-rutinoside-5-O-glucoside	Flavonoids	Anthocyanidins	C33H41O20+	757.214	287.055	757.219	[M]+	3	-	C12646	4714.17	4714.17	4714.17	104308	106017	89755.4	4714.17	4714.17	4714.17	ko00942
Zbap002763	Cyanidin-3-O-(6''-O-malonyl)glucoside-5-O-glucoside	Flavonoids	Anthocyanidins	C30H33O19+	697.16	287.06	697.161	[M]+	3	-	-	42598.4	36391.6	63574.5	5091.94	5091.94	5091.94	1.17167e+07	1.24695e+07	1.39134e+07	-
Zbcp002823	Cyanidin-3-O-rutinoside (Keracyanin)	Flavonoids	Anthocyanidins	C27H31O15+	595.162	287.055	595.166	[M]+	3	28338-59-2	C08620	17467.1	17467.1	17467.1	17467.1	17467.1	17467.1	87335.6	95460.4	94045.5	ko00942
Zbjp001957	Cyanidin-3,5-O-diglucoside (Cyanin)*	Flavonoids	Anthocyanidins	C27H31O16+	611.16	287.06	611.161	[M]+	3	20905-74-2	C08639	618279	618279	618279	618279	618279	618279	5.5836e+06	6.65467e+06	6.74784e+06	ko00942
Zblp002068	Cyanidin-3-O-glucoside*	Flavonoids	Anthocyanidins	C21H21O11+	449.108	287.055	449.108	[M]+	3	47705-70-4	C08604	281316	281316	281316	281316	281316	281316	4.7937e+06	4.68934e+06	5.04319e+06	ko00942,ko01110
Zblp002396	Peonidin-3-O-glucoside	Flavonoids	Anthocyanidins	C22H23O11+	463.124	301.071	463.123	[M]+	3	68795-37-9	C12141	204988	204988	204988	204988	204988	204988	3.39541e+06	3.05461e+06	3.13717e+06	ko00942
Zblp102242	Cyanidin-3-O-galactoside*	Flavonoids	Anthocyanidins	C21H21O11+	449.109	287.055	449.108	[M]+	3	142506-26-1	C08647	276205	276205	276205	276205	276205	276205	4.58449e+06	4.12746e+06	4.49473e+06	-
Zbmp002041	Delphinidin-3,5-di-O-glucuronide	Flavonoids	Anthocyanidins	C27H27O19+	655.114	303.054	655.114	[M]+	3	-	-	2868.07	2868.07	2868.07	2868.07	2868.07	2868.07	14340.3	24291.7	37766	-
Zbpp001841	Peonidin-3,5-O-diglucoside	Flavonoids	Anthocyanidins	C28H33O16+	625.178	301.071	625.176	[M]+	3	47851-83-2	-	86979.9	88654.7	112258	65737.5	50044.1	45548.7	1.07017e+06	974809	992593	-
Zbsp002199	Pelargonidin-3-O-glucoside	Flavonoids	Anthocyanidins	C21H21O10+	433.113	271.06	433.113	[M]+	3	47684-27-5	C12137	42239.8	36825.9	60025.5	456109	470712	477298	2963.16	2963.16	2963.16	ko00942,ko01100,ko01110
Zmcp002723	Cyanidin-3-O-(6''-O-malonyl)sophoroside-5-O-glucoside	Flavonoids	Anthocyanidins	C36H43O24+	859.214	287.056	859.214	[M]+	3	63003-09-8	-	34605.8	29570.7	37960.1	166715	159671	171520	368118	373367	325236	-
Zmcp002839	Delphinidin-3,5,3'-Tri-O-glucoside	Flavonoids	Anthocyanidins	C33H41O22+	789.21	303.05	789.208	[M]+	3	-	C16314	143328	81228	130469	237031	178901	272644	244948	239143	256638	ko00942
Lmsp004915	Cernuoside*	Flavonoids	Aurones	C21H20O11	449.11	287.06	448.101	[M+H]+	1	480-69-3	-	211905	211905	211905	211905	211905	211905	3.37599e+06	3.70042e+06	3.67399e+06	-
Lasp002993	Isobavachalcone glucoside	Flavonoids	Chalcones	C26H30O9	487.19	325.14	486.189	[M+H]+	3	-	-	559289	422882	416498	42004.1	48490	41914.7	24126.2	15910.2	29845.7	-
mws1731	Chalcone	Flavonoids	Chalcones	C15H12O	209.1	77.04	208.089	[M+H]+	3	94-41-7	C01484	3244.52	3244.52	3244.52	3244.52	3244.52	3244.52	102730	93557.6	86920.9	-
MWSmce443	4-Hydroxyderricin	Flavonoids	Chalcones	C21H22O4	339.159	163.046	338.152	[M+H]+	3	55912-03-3	-	337.159	337.159	337.159	3446.57	3879.87	4831.11	31450.8	32843	36623.9	-
pme1201	Phloretin	Flavonoids	Chalcones	C15H14O5	273.08	167.03	274.084	[M-H]-	1	60-82-2	C00774	695318	595922	786831	151851	166153	203412	22497	22497	22497	ko00941,ko01100,ko01110
pme2960	Naringenin chalcone; 2',4,4',6'-Tetrahydroxychalcone	Flavonoids	Chalcones	C15H12O5	273.08	153.02	272.068	[M+H]+	1	73692-50-9	C06561	2.19414e+06	1.88155e+06	2.11263e+06	822446	982500	1.25777e+06	116972	116972	116972	ko00941,ko01100,ko01110
pmn001716	Carthamone*	Flavonoids	Chalcones	C21H20O11	447.09	285.04	448.101	[M-H]-	2	86579-00-2	C08598	4186.6	4186.6	4186.6	4186.6	4186.6	4186.6	48115.5	20933	39001.6	-
WaYn005089	Neosakuranin	Flavonoids	Chalcones	C22H24O10	447.13	285.08	448.137	[M-H]-	3	31187-54-9	-	8677.22	8677.22	8677.22	8677.22	8677.22	8677.22	83825.1	76110.2	88680.3	-
Zmpn002440	3,4,2',4',6'-Pentahydroxychalcone	Flavonoids	Chalcones	C15H12O6	287.06	135.05	288.063	[M-H]-	2	73692-51-0	C15525	52758.6	46856.8	54448.9	14727.8	15016.2	19492.1	2181.3	2181.3	2181.3	ko00941,ko01100,ko01110
Lahp002857	Epicatechin-(4β→8)-epigallocatechin	Flavonoids	Flavanols	C30H26O13	595.146	409.093	594.137	[M+H]+	3	-	-	22032.8	22032.8	22032.8	22032.8	22032.8	22032.8	479370	538722	473736	-
Wacyn03685	Dehydroepigallocatechin 6-C-Glucoside-3'-C-arabinoside	Flavonoids	Flavanols	C26H30O15	581.15	239.06	582.159	[M-H]-	1	-	-	70970.8	70970.8	70970.8	70970.8	70970.8	70970.8	917480	766074	743579	-
Lahp003599	Homoeriodictyol-7,4'-di-O-β-D-glucopyranoside	Flavonoids	Flavanones	C28H34O16	627.191	303.087	626.185	[M+H]+	3	-	-	73765.1	64073	58883.8	45446.7	72320.4	53823.8	1.04427e+06	1.01156e+06	1.12181e+06	-
mws1033	Homoeriodictyol	Flavonoids	Flavanones	C16H14O6	303.09	153.02	302.079	[M+H]+	3	446-71-9	C09756	58749.2	37540	35194.6	13321.7	24335.9	10743.6	88350.9	81637	64761.8	ko00941
MWS20145	Eriodictyol-7-O-glucoside	Flavonoids	Flavanones	C21H22O11	451.12	289.07	450.116	[M+H]+	3	38965-51-4	-	7951.21	7951.21	7951.21	7951.21	7951.21	7951.21	139713	158587	88436.5	-
MWSHY0092	Eriodictyol-7-O-Rutinoside (Eriocitrin)	Flavonoids	Flavanones	C27H32O15	597.18	289.07	596.174	[M+H]+	3	13463-28-0	C09732	4124.29	4124.29	4124.29	31391.2	51229.9	20621.5	242208	172115	119147	-
MWSHY0145	Eriodictyol (5,7,3',4'-Tetrahydroxyflavanone)	Flavonoids	Flavanones	C15H12O6	289.071	153.018	288.063	[M+H]+	3	552-58-9	C05631	112245	103976	132137	39296.2	33009	25715.1	2386.84	2386.84	2386.84	ko00941,ko01100,ko01110
pmb0619	Eriodictyol-6,8-di-C-glucoside-4'-O-glucoside	Flavonoids	Flavanones	C33H42O21	775.229	612.9	774.222	[M+H]+	3	-	-	3353.93	3353.93	3353.93	128524	93656.2	153895	69215.1	51290.2	50481.4	-
pme0376	Naringenin (5,7,4'-Trihydroxyflavanone)*	Flavonoids	Flavanones	C15H12O5	271.061	151.004	272.068	[M-H]-	1	480-41-1	C00509	849199	858417	912801	350384	423700	320966	10502.4	5838.51	10461.4	ko00941,ko01100,ko01110
pme1598	Hesperetin-5-O-glucoside	Flavonoids	Flavanones	C22H24O11	463.12	301.07	464.132	[M-H]-	2	69651-80-5	-	15865	15865	15865	92289.1	79324.9	94079.2	3.34898e+06	2.83947e+06	2.75439e+06	-
Smdp007779	8-Demethylfarrerol	Flavonoids	Flavanones	C16H14O5	287.09	167.03	286.084	[M+H]+	3	-	-	19045.9	17692.2	10072.5	27732.7	17730.1	33863.7	22375.2	42556.9	23955.6	-
Wahp004841	Homoeriodictyol 7-O-glucoside	Flavonoids	Flavanones	C22H24O11	465.142	303.088	464.131	[M+H]+	3	-	-	546472	546472	546472	546472	546472	546472	1.14684e+07	1.07834e+07	1.11977e+07	-
Ybnn006457	Artocarpanone	Flavonoids	Flavanones	C16H14O6	301.069	151.003	302.079	[M-H]-	3	-	-	1327.6	1327.6	1327.6	6637.98	12070	10163.6	21723.9	13700.3	15724.2	-
ZBN0433	Naringenin-7-O-(6''-malonyl)glucoside	Flavonoids	Flavanones	C24H24O13	519.114	271.064	520.122	[M-H]-	3	-	-	5153.84	5153.84	5153.84	5153.84	5153.84	5153.84	81641.6	105923	138732	-
Zbnn005416	Eriodictyol-7-O-(6''-acetyl)glucoside	Flavonoids	Flavanones	C23H24O12	491.12	287.05	492.127	[M-H]-	3	-	-	2838.57	2838.57	2838.57	2838.57	2838.57	2838.57	36794.9	42086.2	48392.6	-
Cmsp004086	Dihydrokaempferide	Flavonoids	Flavanonols	C16H14O6	303.09	229.08	302.079	[M+H]+	3	137225-59-3	-	118270	145330	86813.6	722248	664434	577214	390997	408876	446464	-
Lmtn002796	Aromadendrin-7-O-glucoside	Flavonoids	Flavanonols	C21H22O11	449.11	287.06	450.116	[M-H]-	3	28189-90-4	-	4528.39	4528.39	4528.39	4528.39	4528.39	4528.39	100931	69283.8	69352.4	-
mws0914	3,5,7-Trihydroxyflavanone (Pinobanksin)*	Flavonoids	Flavanonols	C15H12O5	271.06	151	272.068	[M-H]-	1	548-82-3	C09826	786117	772660	873861	331860	385682	343974	9901.75	6133.04	4921.29	ko00941
Hajp008429	4',5-dihydroxy-7-methoxy-6-methylfavanone	Flavonoids	Flavones	C17H16O5	301.107	181.049	300.1	[M+H]+	3	-	-	194704	207135	290583	15155.1	15155.1	15155.1	15155.1	15155.1	15155.1	-
HJAP010	Luteolin-6,8-di-C-arabinoside	Flavonoids	Flavones	C25H26O14	551.14	497.1	550.132	[M+H]+	2	-	-	26741.4	28604.7	36976.1	235807	256068	287967	247821	78934.6	278828	-
HJAP011	Chrysoeriol-8-C-glucoside (Scoparin)*	Flavonoids	Flavones	C22H22O11	463.11	343.08	462.116	[M+H]+	1	301-16-6	-	111333	124010	113050	33016.5	42009.9	14499.9	144228	149362	113437	-
HJAP026	Chrysoeriol-6-C-glucoside-4'-O-glucoside	Flavonoids	Flavones	C28H32O16	625.18	463.13	624.169	[M+H]+	2	-	-	4349.93	4349.93	4349.93	4349.93	4349.93	4349.93	551464	362870	436375	-
Hmgp002036	Nepetin-7-O-glucoside(Nepitrin)*	Flavonoids	Flavones	C22H22O12	479.12	317.06	478.111	[M+H]+	1	569-90-4	-	231742	231742	231742	231742	231742	231742	5.41873e+06	3.85338e+06	5.1322e+06	-
Hmgp002148	Nepetin-7-O-alloside*	Flavonoids	Flavones	C22H22O12	479.12	317.06	478.111	[M+H]+	1	-	-	283204	283204	283204	283204	283204	283204	6.36518e+06	5.14971e+06	5.73992e+06	-
Hmgp002189	Hispidulin-7-O-glucoside(Homoplantaginin)*	Flavonoids	Flavones	C22H22O11	463.13	301.07	462.116	[M+H]+	1	17680-84-1	C17762	187088	180929	185428	52579.2	32669.5	45358.1	93286.4	69221.1	72891	-
Hmgp002238	Jaceoside*	Flavonoids	Flavones	C23H24O12	493.14	331.08	492.127	[M+H]+	1	25474-11-7	-	75997.4	54956.8	36939.8	597889	537759	472396	414326	507438	590767	-
Hmlp004943	Nitensoside B*	Flavonoids	Flavones	C28H32O16	625.18	317.07	624.169	[M+H]+	1	-	-	334866	282180	237181	847341	659469	531300	2.85803e+06	2.55544e+06	2.60833e+06	-
Hmmp002980	Vaccarin	Flavonoids	Flavones	C32H38O19	727.21	313.07	726.201	[M+H]+	3	53452-16-7	-	2027.66	2027.66	2027.66	2027.66	2027.66	2027.66	20382.8	14723.5	11315.4	-
Hmmp003156	Isovitexin-7-O-glucoside(Saponarin)	Flavonoids	Flavones	C27H30O15	595.16	313.07	594.159	[M+H]+	3	20310-89-8	C08064	85563.5	113109	85446.8	84072.8	131136	86180.1	3.70753e+06	3.70581e+06	3.82537e+06	-
Hmmp004965	Diosmetin-7-O-glucoside*	Flavonoids	Flavones	C22H22O11	463.124	301.07	462.116	[M+H]+	1	20126-59-4	-	162298	166285	209328	25755.7	48405.2	33707.4	153599	74519.9	66806	-
Hmpp002612	Luteolin-7-O-gentiobioside	Flavonoids	Flavones	C27H30O16	611.16	287.05	610.153	[M+H]+	1	-	-	91149.3	26686.9	21715.6	158727	139745	99710.3	121392	112750	104372	-
Hmpp003270	Luteolin-4'-O-glucoside*	Flavonoids	Flavones	C21H20O11	449.11	287.05	448.101	[M+H]+	1	6920-38-3	-	2851.74	2851.74	2851.74	22598.7	41059.3	14258.7	2.54712e+06	2.91125e+06	4.36726e+06	-
Lazp002140	Luteolin 7-rutinoside-4'-glucoside	Flavonoids	Flavones	C33H40O20	757.22	449.11	756.211	[M+H]+	2	-	-	20086.1	47468.1	23274.1	516676	559784	441898	1.585e+06	1.34516e+06	1.44442e+06	-
Lcfn086739	Scutellarein-7-O-glucoside	Flavonoids	Flavones	C21H20O11	447.09	284.03	448.101	[M-H]-	1	26046-94-6	C17056	12386.9	12386.9	12386.9	12386.9	12386.9	12386.9	151970	109595	132278	-
Lmhn006206	Flavoyadorinin B	Flavonoids	Flavones	C23H24O11	475.125	167.035	476.132	[M-H]-	3	-	-	5266.07	5266.07	5266.07	5266.07	5266.07	5266.07	60795.8	81286.5	118087	-
Lmhp206353	Tricin-4'-O-glucoside*	Flavonoids	Flavones	C23H24O12	493.134	331.081	492.127	[M+H]+	1	-	-	41259.9	37633	11538	643888	393927	470933	307034	335894	261683	-
Lmlp002990	Isosaponarin(Isovitexin-4'-O-glucoside)	Flavonoids	Flavones	C27H30O15	595.17	313.07	594.159	[M+H]+	2	19416-87-6	-	3.15749e+06	2.91196e+06	2.38378e+06	4.47705e+06	4.55703e+06	4.49166e+06	2.59339e+06	2.0724e+06	2.46063e+06	-
Lmnp002584	Hispidulin-8-C-(2''-O-glucosyl)glucoside	Flavonoids	Flavones	C28H32O16	625.18	463.13	624.169	[M+H]+	2	-	-	1.03755e+06	1.10968e+06	1.05337e+06	308686	201520	197878	171608	220373	228617	-
Lmnp002741	Genkwanin-6-C-(2''-O-apiosyl)glucoside	Flavonoids	Flavones	C27H30O14	579.17	447.13	578.164	[M+H]+	3	-	-	27805.5	27805.5	27805.5	536955	721316	453494	368168	356180	276349	-
Lmnp002845	Hispidulin-8-C-glucoside*	Flavonoids	Flavones	C22H22O11	463.13	343.09	462.116	[M+H]+	1	-	-	102505	151824	89652.9	37810.8	27798.4	10652	134424	153813	186464	-
Lmnp102682	Hispidulin-8-C-(2''-O-xylosyl)glucoside	Flavonoids	Flavones	C27H30O15	595.17	463.13	594.159	[M+H]+	3	-	-	141216	93418	62460	102588	94870.3	73942.8	189932	146467	178549	-
Lmqn006260	2',3',4',5,7-pentahydroxyflavone*	Flavonoids	Flavones	C15H10O7	301.04	151	302.043	[M-H]-	1	-	-	2253.83	2253.83	2253.83	18106.3	14073.9	11633.3	11269.1	22587.8	18051.2	-
Lmqn009304	Eucalyptin (5-Hydroxy-7,4'-dimethoxy-6,8-dimethylflavone)	Flavonoids	Flavones	C19H18O5	325.11	293.08	326.115	[M-H]-	3	3122-88-1	-	451165	389427	444162	1.03842e+06	950433	941092	1.08163e+06	1.19734e+06	1.29275e+06	-
Lmtp002642	Apigenin 6-C-glucoside 8-C-arabinoside	Flavonoids	Flavones	C26H28O14	565.16	457.11	564.148	[M+H]+	1	-	-	3.45523e+06	3.54977e+06	2.98332e+06	2.61729e+06	2.42466e+06	1.83714e+06	2.28804e+06	2.0705e+06	2.42708e+06	-
Lmtp002822	Apigenin-6-C-arabinoside-8-C-xyloside*	Flavonoids	Flavones	C25H26O13	535.14	499.12	534.137	[M+H]+	1	-	-	4.20301e+06	4.42069e+06	4.10221e+06	4.15133e+06	4.43797e+06	4.0758e+06	4.03738e+06	3.17717e+06	3.31851e+06	-
Lmtp002942	Apigenin-6,8-di-C-arabinoside*	Flavonoids	Flavones	C25H26O13	535.14	499.12	534.137	[M+H]+	1	-	-	4.98156e+06	5.04896e+06	4.05601e+06	5.05669e+06	4.21219e+06	4.58083e+06	3.8148e+06	2.90546e+06	3.16619e+06	-
Lmyp004081	Isovitexin-2''-O-rhamnoside	Flavonoids	Flavones	C27H30O14	579.171	313.073	578.164	[M+H]+	3	-	-	47871	20383.9	46846.5	147563	179540	70041.1	57030.5	36999.8	65073.7	-
mws0051	Acacetin	Flavonoids	Flavones	C16H12O5	285.08	242.05	284.068	[M+H]+	2	480-44-4	C01470	1.1587e+07	8.3691e+06	8.03497e+06	7.35772e+06	6.74102e+06	6.34988e+06	1.18054e+06	1.20745e+06	1.31234e+06	ko00944
mws0072	Apigenin-5-O-glucoside	Flavonoids	Flavones	C21H20O10	433.11	271.06	432.106	[M+H]+	3	28757-27-9	-	121302	153582	108523	122492	156342	144818	65553.8	54440.9	133823	-
mws1292	Isoschaftoside	Flavonoids	Flavones	C26H28O14	565.16	409.09	564.148	[M+H]+	1	52012-29-0	-	1.01972e+07	9.98893e+06	8.44603e+06	6.59983e+06	6.25292e+06	5.72035e+06	7.0105e+06	6.60666e+06	5.67868e+06	-
mws1299	Luteolin-8-C-glucoside (Orientin)*	Flavonoids	Flavones	C21H20O11	449.11	299.05	448.101	[M+H]+	1	28608-75-5	C10114	34197.4	25645.4	39237.4	412455	471350	429027	529626	354081	460848	-
MWS20147	Luteolin-3'-O-glucoside	Flavonoids	Flavones	C21H20O11	449.108	287.061	448.101	[M+H]+	3	5154-41-6	-	197594	197594	197594	197594	197594	197594	3.49966e+06	4.62676e+06	4.68666e+06	-
MWSHY0008	Apigenin-6-C-glucoside (Isovitexin)*	Flavonoids	Flavones	C21H20O10	433.11	313.07	432.106	[M+H]+	1	38953-85-4	C01714	1.70771e+06	1.68485e+06	1.58439e+06	2.00596e+06	2.42987e+06	1.90118e+06	1.17198e+06	1.1246e+06	1.26088e+06	ko00944
MWSHY0016	Luteolin-6-C-glucoside (Isoorientin)*	Flavonoids	Flavones	C21H20O11	449.11	299.06	448.101	[M+H]+	1	4261-42-1	C01821	18404.7	24749	16518.7	449428	459376	277376	336689	207575	428993	-
MWSHY0080	Luteolin-7-O-neohesperidoside (Lonicerin)*	Flavonoids	Flavones	C27H30O15	595.166	287.058	594.159	[M+H]+	1	25694-72-8	C12630	143336	134820	96855.6	1.68105e+06	1.5109e+06	1.32426e+06	8.72595e+06	7.90888e+06	8.0755e+06	ko00944
MWSHY0104	Luteolin-7-O-glucoside (Cynaroside)*	Flavonoids	Flavones	C21H20O11	449.108	287.062	448.101	[M+H]+	1	5373-11-5	C03951	25695.3	13098.5	15954.9	112949	65980.1	85564.4	266925	204758	215470	ko00944
MWSHY0181	Apigenin-8-C-Glucoside (Vitexin)*	Flavonoids	Flavones	C21H20O10	433.113	313.072	432.106	[M+H]+	1	3681-93-4	C01460	1.73211e+06	1.47147e+06	1.60191e+06	2.01359e+06	1.89484e+06	2.03461e+06	1.40932e+06	1.32528e+06	1.36336e+06	ko00941,ko00944
MWSHY0202	6-Methylflavone	Flavonoids	Flavones	C16H12O2	237.09	135.05	236.084	[M+H]+	3	29976-75-8	-	270672	300739	296650	79051.6	78312.7	63009.6	35901.5	41943.7	46126.7	-
MWSslk146	4'-O-Glucosylvitexin	Flavonoids	Flavones	C27H30O15	595.17	433.12	594.159	[M+H]+	2	38950-94-6	-	4.96218e+06	4.10476e+06	2.95123e+06	6.28547e+06	4.98524e+06	5.60011e+06	3.25859e+06	3.14836e+06	3.02698e+06	-
MWStz330	Carlinoside	Flavonoids	Flavones	C26H28O15	581.15	545.13	580.143	[M+H]+	2	59952-97-5	C10026	128097	172774	109448	512220	569008	514231	332618	451259	456468	-
MWStz465	Apigenin 6-C-alpha-L-arabinopyranosyl-8-C-beta-D-xylopyranoside*	Flavonoids	Flavones	C25H26O13	535.15	499.13	534.137	[M+H]+	1	677021-30-6	-	5.49638e+06	5.26112e+06	4.27808e+06	5.52873e+06	4.88627e+06	4.03781e+06	4.12999e+06	3.62184e+06	3.79601e+06	-
MWStz475	Apigenin 6,8-di-C-alpha-L-arabinopyranoside*	Flavonoids	Flavones	C25H26O13	535.15	499.13	534.137	[M+H]+	1	73140-47-3	-	5.06892e+06	5.23237e+06	4.35671e+06	5.75142e+06	4.20648e+06	4.0754e+06	3.55861e+06	3.51733e+06	3.1557e+06	-
MWStz501	Chrysin 6-C-arabinoside 8-C-glucoside	Flavonoids	Flavones	C26H28O13	549.16	411.11	548.153	[M+H]+	1	185145-33-9	-	64685.8	64685.8	64685.8	880582	763003	765894	567825	528324	442814	-
MWStz666	Vitexin -4''-O-glucoside	Flavonoids	Flavones	C27H30O15	595.17	433.11	594.159	[M+H]+	2	178468-00-3	-	5.19236e+06	5.24704e+06	4.28581e+06	8.16481e+06	4.2836e+06	5.67426e+06	3.53915e+06	3.11821e+06	3.18783e+06	-
pmb0681	Apigenin-8-C-Arabinoside*	Flavonoids	Flavones	C20H18O9	403.1	367.08	402.095	[M+H]+	1	-	-	194554	206818	146604	703624	588055	393556	265628	247979	177413	-
pmb0736	Tricin-7-O-Glucoside*	Flavonoids	Flavones	C23H24O12	493.134	331.081	492.127	[M+H]+	1	32769-01-0	-	37267.3	35453.6	35657.6	704477	491578	473818	251164	276281	241978	-
pme3227	Vitexin-2''-O-rhamnoside	Flavonoids	Flavones	C27H30O14	579.17	433.11	578.164	[M+H]+	3	64820-99-1	C12628	78492.8	88965.2	41624.5	233485	233985	203644	98971.3	152901	115810	ko00944
pmf0472	Apigenin-7-O-(2''-apiosyl)glucoside (Apiin)	Flavonoids	Flavones	C26H28O14	565.155	271.061	564.148	[M+H]+	3	26544-34-3	C04858	1.99835e+06	1.68616e+06	1.40373e+06	6.60803e+06	5.57266e+06	5.02595e+06	1.9955e+06	1.25576e+06	1.84148e+06	ko00944
pmp000013	Eupatilin-7-O-glucoside	Flavonoids	Flavones	C24H26O12	507.15	345.09	506.142	[M+H]+	3	-	-	9074.5	9805.41	3022.18	4541	12920.4	9096.14	7562.85	14340.4	5283.25	-
pmp000120	Diosmetin-6-C-glucoside	Flavonoids	Flavones	C22H22O11	463.12	427.1	462.116	[M+H]+	3	15822-82-9	-	124077	55939.1	26598.3	30823.3	24372.9	19524.6	55931.7	54903.1	96332.2	-
pmp000127	Chrysoeriol-6,8-di-C-glucoside	Flavonoids	Flavones	C28H32O16	625.18	487.12	624.169	[M+H]+	1	-	-	720569	931285	609244	555407	501589	429098	983291	926139	768220	-
pmp000237	Apigenin-6-C-(2''-glucuronyl)xyloside	Flavonoids	Flavones	C26H26O15	579.135	283.06	578.127	[M+H]+	3	-	-	30656	17851.6	29059.1	129840	58422.3	123148	81487.6	63799.6	74978.2	-
pmp000238	Luteolin-6-C-arabinoside-7-O-glucoside	Flavonoids	Flavones	C26H28O15	581.15	383.07	580.143	[M+H]+	3	-	-	8098.13	8098.13	8098.13	150725	157957	131423	500944	515792	506405	-
pmp000579	Diosmetin-7-O-galactoside*	Flavonoids	Flavones	C22H22O11	463.12	301.07	462.116	[M+H]+	1	-	-	211252	158326	194376	44089.6	47486.2	40210.2	84226.8	107078	124383	-
pmp000587	Luteolin-7-O-(6''-malonyl)glucoside*	Flavonoids	Flavones	C24H22O14	535.11	287.05	534.101	[M+H]+	1	-	C10103	1011.13	1011.13	1011.13	10032.4	10858.7	5055.63	1.79972e+07	1.75894e+07	1.7946e+07	-
pmp000593	Luteolin-7-O-rutinoside*	Flavonoids	Flavones	C27H30O15	595.166	287.055	594.159	[M+H]+	1	3563-98-2	-	65319.7	90574.5	71481.6	1.15729e+06	1.33907e+06	1.25077e+06	7.12747e+06	6.93311e+06	6.80164e+06	-
pmp001111	Violanthin	Flavonoids	Flavones	C27H30O14	579.17	525.14	578.164	[M+H]+	1	40581-17-7	C10196	48250.2	97785.1	78760.8	4.12862e+06	4.46387e+06	3.13006e+06	2.35135e+06	2.20396e+06	1.99585e+06	-
Wajp004095	Apigenin-7-O-Gentiobioside	Flavonoids	Flavones	C27H30O15	595.166	271.062	594.159	[M+H]+	3	-	-	879165	732906	638187	1.26145e+06	1.37799e+06	903609	484621	496979	588969	-
Wasyqp4129	Apigenin-8-C-arabinoside-4'-O-Rhamnoside*	Flavonoids	Flavones	C26H28O13	549.16	403.1	548.153	[M+H]+	2	-	-	26507.8	26507.8	26507.8	344393	319631	278432	172784	225745	181963	-
Wasyqp4334	Apigenin-6-C-arabinoside-4'-O-xyloside	Flavonoids	Flavones	C25H26O13	535.14	403.1	534.137	[M+H]+	2	-	-	87217.7	177055	51801.4	309465	293050	192774	118553	95907.7	87211.8	-
Wasyqp4420	Apigenin-6-C-arabinoside-4'-O-Rhamnoside*	Flavonoids	Flavones	C26H28O13	549.16	403.1	548.153	[M+H]+	2	-	-	80599.1	54778.8	64700.7	209594	320198	429825	117587	67219.5	83215.6	-
Wasyqp4678	Galangin-8-C-Arabinoside*	Flavonoids	Flavones	C20H18O9	403.1	367.08	402.095	[M+H]+	1	-	-	212169	237641	209576	574928	324475	346768	2.39716e+06	2.153e+06	2.78069e+06	-
Zajp002650	Vicenin 2	Flavonoids	Flavones	C27H30O15	595.16	577.16	594.159	[M+H]+	1	-	-	27064.7	45372.4	44586.7	5412.94	5412.94	5412.94	373223	251789	374433	-
Zbjp003056	Orientin-7-O-glucoside*	Flavonoids	Flavones	C27H30O16	611.16	449.11	610.153	[M+H]+	1	-	-	137913	231873	147176	573601	423190	338146	197642	346004	380320	-
ZBN0215	Acacetin-6-C-glucoside	Flavonoids	Flavones	C22H22O10	445.113	297.044	446.121	[M-H]-	3	-	-	2215.3	2215.3	2215.3	101864	53865	74791.9	52330.3	50530.9	20620	-
ZBN0231	Vitexin-2''-O-glucoside	Flavonoids	Flavones	C27H30O15	593.151	413.091	594.159	[M-H]-	3	61360-94-9	C04024	1.06287e+06	918358	826400	1.18033e+06	1.14144e+06	1.13291e+06	423132	366379	274430	ko00944
Zbsn003878	Vicenin-3	Flavonoids	Flavones	C26H28O14	563.15	353.07	564.148	[M-H]-	1	59914-91-9	-	1.28552e+06	1.58698e+06	1.44575e+06	678513	852831	769328	500168	452377	400501	-
Zbsp003407	Apigenin-6,8-di-C-glucoside (Vicenin-2)	Flavonoids	Flavones	C27H30O15	595.17	427.1	594.159	[M+H]+	3	23666-13-9	C10195	2.15521e+06	1.95228e+06	2.13844e+06	2.17514e+06	1.85155e+06	1.69933e+06	2.10741e+06	1.80211e+06	1.82708e+06	-
Zbsp003971	Chrysoeriol-6-C-glucoside-7-O-glucoside	Flavonoids	Flavones	C28H32O16	625.18	445.11	624.169	[M+H]+	2	-	-	601945	471576	378406	113217	138170	155336	102423	81668.7	161594	-
Zbsp004060	Apigenin-6-C-xyloside-8-C-arabinoside	Flavonoids	Flavones	C25H26O13	535.14	481.11	534.137	[M+H]+	1	-	-	7.34341e+06	5.93601e+06	5.69689e+06	7.20458e+06	6.38139e+06	6.80235e+06	6.09811e+06	4.28596e+06	5.10151e+06	-
Zbsp004086	Apigenin-6-C-glucose-8-C-rhamnoside	Flavonoids	Flavones	C27H30O14	579.17	423.1	578.164	[M+H]+	2	-	-	74911.3	63818.1	72188.6	2.27296e+06	2.28419e+06	2.25176e+06	1.5216e+06	1.23344e+06	1.60122e+06	-
Zbzp003056	Isoorientin-7-O-glucoside*	Flavonoids	Flavones	C27H30O16	611.17	449.11	610.153	[M+H]+	1	-	-	380425	257107	192101	892737	933540	967800	557006	399744	371457	-
Zbzp003832	Isovitexin-8-O-xyloside	Flavonoids	Flavones	C26H28O14	565.15	313.07	564.148	[M+H]+	2	-	-	616605	276137	472308	1.16253e+06	915979	1.02634e+06	1.2514e+06	1.20917e+06	1.1813e+06	-
Zmhp002409	Isoluteolin-6,8-di-C-glucoside*	Flavonoids	Flavones	C27H30O16	611.159	491.117	610.153	[M+H]+	3	-	-	30380.4	22546.9	37949.4	366303	268900	410473	414318	436486	473817	-
Zmjp003291	Vitexin-2''-O-galactoside	Flavonoids	Flavones	C27H30O15	595.17	433.12	594.159	[M+H]+	1	-	-	370575	451492	419141	221560	186847	191121	4.00652e+06	3.84983e+06	4.65735e+06	-
Zmxp003107	Luteolin-7,3'-di-O-glucoside	Flavonoids	Flavones	C27H30O16	611.161	287.057	610.153	[M+H]+	3	52187-80-1	-	61283.9	86486.8	64975.8	155251	128977	107598	180904	95218	147337	-
Zmxp004480	Chrysoeriol-7-O-gentiobioside	Flavonoids	Flavones	C28H32O16	625.176	301.071	624.169	[M+H]+	3	-	-	143041	148180	155590	27495.5	41327.9	18716.5	64246.4	19969.9	21229.6	-
Zmxp005470	Tricin-7-O-(6''-O-malonyl)glucoside	Flavonoids	Flavones	C26H26O15	579.135	331.083	578.127	[M+H]+	3	-	-	10060.4	10060.4	10060.4	10060.4	10060.4	10060.4	781286	795191	646662	-
HJAP024	Kaempferol-6,8-di-C-glucoside*	Flavonoids	Flavonols	C27H30O16	611.16	491.12	610.154	[M+H]+	3	-	-	45794.6	45810.3	29577.4	348613	312837	336272	407555	402485	420422	-
HJAP120	Rhamnetin-3-O-Rutinoside*	Flavonoids	Flavonols	C28H32O16	625.166	317.066	624.169	[M+H]+	1	-	-	288309	290784	216033	736276	635154	577386	3.3924e+06	2.85514e+06	2.86244e+06	-
HJN051	Tamarixetin-3-O-rutinoside	Flavonoids	Flavonols	C28H32O16	623.16	315.05	624.169	[M-H]-	1	-	-	11621	24852	6672.33	49714.2	48064.5	69746.7	83462.8	33512.4	61817.2	-
Hmcp001329	Quercetin-3-O-xylosyl(1→2)glucosyl(1→2)glucoside	Flavonoids	Flavonols	C32H38O21	759.2	303.05	758.191	[M+H]+	3	-	-	5953.78	5953.78	5953.78	5953.78	5953.78	5953.78	76144.6	76525.5	101416	-
Hmcp001578	Isorhamnetin-3,7-O-diglucoside	Flavonoids	Flavonols	C28H32O17	641.17	479.11	640.164	[M+H]+	1	6758-51-6	-	69804.9	70220.4	76841.6	18157.2	59928.2	59327.2	327982	308231	353245	-
Hmcp001589	Isorhamnetin-3-O-rutinoside-4'-O-glucoside*	Flavonoids	Flavonols	C34H42O21	787.23	317.06	786.222	[M+H]+	1	111393-97-6	-	202149	161591	126684	1.04683e+06	922915	856491	317332	217286	219052	-
Hmcp001628	Limocitrin-3,7-di-O-glucoside	Flavonoids	Flavonols	C29H34O18	671.182	347.07	670.174	[M+H]+	3	-	-	75211.5	45375.7	23022.6	21759.5	11068.1	12073.6	30836.8	14486.5	9390.23	-
Hmcp001629	Kaempferol-3-O-(6''-Malonyl)glucoside-7-O-Glucoside	Flavonoids	Flavonols	C30H32O19	697.16	449.1	696.154	[M+H]+	2	-	-	103927	103927	103927	103927	103927	103927	1.71403e+06	1.78879e+06	1.4398e+06	-
Hmcp001658	Isorhamnetin-3-O-(6''-malonyl)glucoside-7-O-glucoside	Flavonoids	Flavonols	C31H34O20	727.17	479.11	726.164	[M+H]+	2	-	-	22062.7	18640.4	20780.5	1866.44	1866.44	1866.44	3.82237e+06	2.96278e+06	3.00363e+06	-
Hmcp002187	Limocitrin-3-O-galactoside	Flavonoids	Flavonols	C23H24O13	509.128	347.07	508.122	[M+H]+	3	-	-	21052	25501.9	16413.6	2017.63	2017.63	2017.63	60068.2	51853.3	82443.4	-
Hmcp002207	Isorhamnetin-7-O-glucoside (Brassicin)*	Flavonoids	Flavonols	C22H22O12	479.12	317.06	478.111	[M+H]+	1	6743-96-0	-	2676.65	2676.65	2676.65	2676.65	2676.65	2676.65	5.29056e+06	5.86512e+06	4.60987e+06	-
Hmcp002316	Isorhamnetin-3-O-arabinoside	Flavonoids	Flavonols	C21H20O11	449.106	317.06	448.101	[M+H]+	3	-	-	4842	4842	4842	4842	4842	4842	122400	145713	151864	-
Hmln002199	Quercetin-3-O-(6''-O-acetyl)galactoside	Flavonoids	Flavonols	C23H22O13	505.1	300.03	506.106	[M-H]-	1	-	-	91943.3	91943.3	91943.3	91943.3	91943.3	91943.3	2.11397e+06	1.69613e+06	2.05528e+06	-
Hmlp003068	Meratin*	Flavonoids	Flavonols	C27H30O17	627.15	303.05	626.148	[M+H]+	1	27215-04-9	-	171238	160100	182932	716236	749365	798981	6.18535e+06	5.27338e+06	5.14594e+06	-
Ladp002049	Isorhamnetin 3-rhamnosyl-(1→2)-gentiobiosyl-(1→6)-glucoside	Flavonoids	Flavonols	C40H52O26	949.28	479.12	948.275	[M+H]+	1	-	-	3572.73	3572.73	3572.73	322426	302002	337757	3572.73	3572.73	3572.73	-
Lahp004593	Rhamnazin 3-O-β-D-glucopyranoside(Flavoyadorinin A)*	Flavonoids	Flavonols	C23H24O12	493.13	331.08	492.127	[M+H]+	1	20486-38-8	-	22126	19402.8	48648.6	478397	479354	505925	266076	282955	505737	-
Lcfp045371	Myricetin3-rhamnosyl-(1→3)-glucosyl-(1→6)-glucoside	Flavonoids	Flavonols	C33H40O22	789.21	481.1	788.201	[M+H]+	2	-	-	2783.57	2783.57	2783.57	673237	547263	526970	2783.57	2783.57	2783.57	-
Lmbp002592	Kaempferol-3,7-O-diglucoside	Flavonoids	Flavonols	C27H30O16	611.16	287.05	610.153	[M+H]+	1	25615-14-9	-	63280	36382.1	42427.5	133755	89314.9	169025	114559	88519.3	157226	-
Lmbp003668	Kaempferol-3-O-arabinoside	Flavonoids	Flavonols	C20H18O10	419.1	287.05	418.09	[M+H]+	3	-	-	8851.99	8851.99	8851.99	8851.99	8851.99	8851.99	116052	137914	179679	-
Lmdp002969	Myricetin-3-O-galactoside	Flavonoids	Flavonols	C21H20O13	481.1	319.06	480.09	[M+H]+	3	15648-86-9	-	3091.54	3091.54	3091.54	160286	111023	151788	3091.54	3091.54	3091.54	-
Lmdp003286	Quercetin-3-O-alloside; Isohyperoside*	Flavonoids	Flavonols	C21H20O12	465.1	303.06	464.096	[M+H]+	1	35589-21-0	-	24196.3	27494.6	13860.7	162986	237560	90520.5	1.14862e+07	1.0046e+07	9.10926e+06	-
Lmdp003509	Quercetin-3-O-xyloside (Reynoutrin)*	Flavonoids	Flavonols	C20H18O11	435.09	303.06	434.085	[M+H]+	3	549-32-6	-	2383.19	12833.3	9354.5	75739.3	62822.8	46469.2	438915	511043	443983	-
Lmdp004892	Kaempferol-3-O-(6''-malonyl)galactoside*	Flavonoids	Flavonols	C24H22O14	535.11	287.05	534.101	[M+H]+	1	-	-	1609.27	1609.27	1609.27	1609.27	1609.27	1609.27	1.59686e+07	1.26929e+07	1.40176e+07	-
Lmfn004036	Morin 3-alpha-L-lyxopyranoside	Flavonoids	Flavonols	C20H18O11	433.08	300.03	434.085	[M-H]-	3	-	-	4022.17	4022.17	4022.17	48540.5	36823.7	33402.6	134390	147813	137692	-
Lmfp002421	Quercetin-3-O-[rhamnosyl(1→2)glucosyl]-5-O-glucoside*	Flavonoids	Flavonols	C33H40O21	773.21	303.05	772.206	[M+H]+	1	-	-	474741	390264	436543	7.31903e+06	8.05662e+06	7.82698e+06	2.9964e+06	3.02455e+06	2.18912e+06	-
Lmjp002461	Quercetin-3-O-neohesperidoside*	Flavonoids	Flavonols	C27H30O16	611.16	303.05	610.153	[M+H]+	1	29662-79-1	-	322206	419607	302369	2.1491e+06	2.11474e+06	2.04707e+06	1.56579e+06	1.43036e+06	1.59067e+06	-
Lmjp002906	Rhamnetin-3-O-Glucoside*	Flavonoids	Flavonols	C22H22O12	479.12	317.07	478.111	[M+H]+	1	27875-34-9	-	245563	245563	245563	245563	245563	245563	5.46094e+06	6.801e+06	6.46663e+06	-
Lmjp003655	6-C-MethylKaempferol-3-glucoside*	Flavonoids	Flavonols	C22H22O11	463.12	301.08	462.116	[M+H]+	1	-	-	151931	187930	162077	35159.9	41204	35079.2	56468.2	107250	73993.7	-
Lmmn003398	Kaempferol-3-O-(6''-O-acetyl)glucoside	Flavonoids	Flavonols	C23H22O12	489.11	285.04	490.111	[M-H]-	1	-	-	231543	231543	231543	231543	231543	231543	2.63898e+06	3.25641e+06	3.09611e+06	-
Lmmp001965	Gossypetin-3-O-rutinoside-8-O-glucoside	Flavonoids	Flavonols	C33H40O22	789.2	465.1	788.201	[M+H]+	2	-	-	244042	262140	243463	727231	759823	777558	820515	607488	529293	-
Lmmp002463	Sexangularetin-3-O-glucoside-7-O-rhamnoside*	Flavonoids	Flavonols	C28H32O16	625.18	317.07	624.169	[M+H]+	1	-	-	250632	216846	157445	735190	510751	501303	2.61131e+06	2.45138e+06	2.25792e+06	-
Lmmp002529	Gossypetin-3-O-rutinoside-8-O-rhamnoside	Flavonoids	Flavonols	C33H40O21	773.21	465.1	772.206	[M+H]+	2	-	-	236773	227791	195666	1.37347e+06	1.16742e+06	1.11871e+06	560989	716729	593094	-
Lmmp002755	Quercetin-7-O-rutinoside-4'-O-glucoside	Flavonoids	Flavonols	C33H40O21	773.21	303.05	772.206	[M+H]+	2	-	-	54354	52147.2	71502.3	545724	496831	530093	138704	188832	143364	-
Lmmp002796	Gossypetin-3-O-rutinoside	Flavonoids	Flavonols	C27H30O17	627.16	319.05	626.148	[M+H]+	2	-	-	90585.6	80272.7	58255.4	464299	241419	317231	25532.3	12715.9	29090.8	-
Lmmp002995	Quercetin-7-O-(2''-malonyl)glucosyl-5-O-glucoside	Flavonoids	Flavonols	C30H32O20	713.15	303.06	712.149	[M+H]+	2	-	-	200220	200220	200220	200220	200220	200220	3.61378e+06	4.05824e+06	3.61153e+06	-
Lmmp003091	Quercetin-3-O-(4''-O-glucosyl)rhamnoside	Flavonoids	Flavonols	C27H30O16	611.16	303.05	610.153	[M+H]+	1	59262-54-3	C17563	468093	390976	351904	2.01432e+06	2.35891e+06	2.18255e+06	1.82048e+06	1.64022e+06	1.53997e+06	-
Lmmp003271	Gossypetin-8-O-glucoside	Flavonoids	Flavonols	C21H20O13	481.1	319.05	480.09	[M+H]+	3	652-78-8	C10051	6875.64	6875.64	6875.64	6875.64	6875.64	6875.64	175408	162085	134562	-
Lmmp003817	Kaempferol-3-O-(6''-malonyl)glucoside*	Flavonoids	Flavonols	C24H22O14	535.11	287.05	534.101	[M+H]+	1	81149-02-2	-	4398.88	4398.88	4398.88	4398.88	4398.88	4398.88	1.40383e+07	1.32891e+07	1.04754e+07	-
Lmqp003887	Kaempferol-3-O-xylosyl(1→2)glucoside*	Flavonoids	Flavonols	C26H28O15	581.15	287.05	580.143	[M+H]+	2	-	-	21167.8	37334.2	28635.7	80742.7	69384	81718.5	82365.2	59589.9	27355.8	-
Lmsn002815	Kaempferol-3-O-rutinoside(Nicotiflorin)	Flavonoids	Flavonols	C27H30O15	593.15	285.04	594.159	[M-H]-	2	17650-84-9	C21833	10078	6726.32	3358.68	157508	220074	218100	584237	439056	585728	ko00944,ko01110
Lmsp002982	Quercetin-3-O-sophoroside-7-O-rhamnoside*	Flavonoids	Flavonols	C33H40O21	773.213	303.051	772.206	[M+H]+	1	-	-	571818	542697	459454	8.18378e+06	8.12414e+06	8.49561e+06	3.64867e+06	3.20295e+06	2.97675e+06	-
Lmsp003161	Kaempferol-3-O-sophoroside-7-O-rhamnoside*	Flavonoids	Flavonols	C33H40O20	757.219	287.056	756.211	[M+H]+	3	-	-	27547.1	12708.5	21185	263279	227608	292826	836663	719647	789144	-
Lmsp003252	Isorhamnetin-3-O-sophoroside*	Flavonoids	Flavonols	C28H32O17	641.171	317.066	640.164	[M+H]+	1	-	-	165456	148181	111704	71676.7	94744.4	81317.5	1.34712e+06	1.173e+06	871372	-
Lmsp003790	Isorhamnetin-3-O-sophoroside-7-O-rhamnoside*	Flavonoids	Flavonols	C34H42O21	787.23	317.07	786.222	[M+H]+	1	41328-75-0	-	172522	216403	202822	1.17542e+06	1.21884e+06	1.06598e+06	204169	214685	167047	-
Lmsp004166	Quercetin-3-O-glucoside-7-O-rhamnoside*	Flavonoids	Flavonols	C27H30O16	611.16	303.05	610.153	[M+H]+	1	-	-	431794	366202	334090	2.20957e+06	1.98859e+06	1.9248e+06	1.73108e+06	1.59404e+06	1.61459e+06	-
Lmsp004670	Kaempferol-3-O-glucoside-7-O-rhamnoside*	Flavonoids	Flavonols	C27H30O15	595.17	287.06	594.159	[M+H]+	1	2392-95-2	-	114175	129935	102944	1.37447e+06	1.34794e+06	1.28728e+06	7.67528e+06	7.67441e+06	7.81016e+06	-
Lmwp004293	Quercetin-3-O-(2'''-O-p-coumaroyl)sophoroside-7-O-glucoside	Flavonoids	Flavonols	C42H46O24	935.246	303.048	934.238	[M+H]+	3	-	-	4002.93	4002.93	4002.93	43780.3	56261.7	43740.6	41206.4	40070.3	20014.7	-
Lnrp102163	Quercetin-3-O-rutinoside-7-O-rhamnoside	Flavonoids	Flavonols	C33H40O20	757.21	303.05	756.211	[M+H]+	2	-	-	4271.06	4271.06	4271.06	47469.9	97632.2	28812.8	21355.3	22567.5	46422.7	-
mws0059	Quercetin-3-O-rutinoside (Rutin)	Flavonoids	Flavonols	C27H30O16	609.15	301.04	610.153	[M-H]-	1	153-18-4	C05625	1.46306e+06	1.0446e+06	1.32818e+06	4.53177e+06	4.64625e+06	4.17395e+06	3.50306e+06	3.12415e+06	2.50056e+06	ko00944,ko01100,ko01110
mws0089	Kaempferol-7-O-glucoside*	Flavonoids	Flavonols	C21H20O11	447.09	285.04	448.101	[M-H]-	2	16290-07-6	-	3708	3708	3708	3708	3708	3708	82410.9	71966.3	71073.2	-
mws0856	Quercetin-4'-O-glucoside (Spiraeoside)*	Flavonoids	Flavonols	C21H20O12	463.09	301.04	464.096	[M-H]-	1	20229-56-5	-	18874	15158.1	15866.9	114012	102715	134623	4.03005e+06	3.74588e+06	3.67878e+06	-
mws0913	Kaempferol-3-O-galactoside (Trifolin)*	Flavonoids	Flavonols	C21H20O11	447.09	285.04	448.101	[M-H]-	2	23627-87-4	C12626	9508.19	9508.19	9508.19	9508.19	9508.19	9508.19	111705	63980.9	47541	ko00944,ko01110
mws1329	Quercetin-7-O-glucoside*	Flavonoids	Flavonols	C21H20O12	463.09	301.04	464.096	[M-H]-	1	491-50-9	C12639	18069.4	18069.4	18069.4	122941	147134	90346.9	4.17339e+06	3.44454e+06	3.22274e+06	-
mws4183	Quercetin-3-O-arabinoside	Flavonoids	Flavonols	C20H18O11	433.08	300.03	434.085	[M-H]-	3	22255-13-6	-	5039	6726.32	1637.71	50216.6	36914.3	27677.8	33572.4	36963.4	38597.5	-
MWSHY0046	Quercetin-3-O-glucoside (Isoquercitrin)*	Flavonoids	Flavonols	C21H20O12	465.1	303.05	464.096	[M+H]+	1	482-35-9	C05623	48476.9	61254	32352.4	189045	211416	236876	9.95074e+06	9.99332e+06	1.18237e+07	ko00944,ko01100,ko01110
MWSHY0061	Kaempferol-3-O-neohesperidoside*	Flavonoids	Flavonols	C27H30O15	595.16	287.06	594.159	[M+H]+	1	32602-81-6	-	117376	107032	62036.1	1.13081e+06	1.67059e+06	1.16655e+06	5.6246e+06	6.55811e+06	5.67482e+06	-
MWSHY0064	Isorhamnetin-3-O-neohesperidoside*	Flavonoids	Flavonols	C28H32O16	625.17	317.07	624.169	[M+H]+	1	55033-90-4	-	287149	177060	163314	731299	594261	634790	3.04333e+06	2.67231e+06	2.23208e+06	-
MWSHY0100	Avicularin(Quercetin-3-O-α-L-arabinofuranoside)*	Flavonoids	Flavonols	C20H18O11	435.09	303.06	434.085	[M+H]+	3	572-30-5	C22608	1855.47	1855.47	1855.47	53512.7	92969.1	76679	493552	401187	600830	-
MWSHY0113	Quercetin-3-O-galactoside (Hyperin)*	Flavonoids	Flavonols	C21H20O12	465.102	303.058	464.096	[M+H]+	1	482-36-0	C10073	33783.2	41161.2	19461.2	156217	130680	133063	1.14397e+07	1.16711e+07	1.07971e+07	-
MWSHY0132	Quercetin-3-O-rhamnoside(Quercitrin)	Flavonoids	Flavonols	C21H20O11	449.11	303.05	448.101	[M+H]+	3	522-12-3	C01750	23703.7	23703.7	23703.7	421144	308254	297794	352622	434764	293871	ko00944
MWSHY0135	Isorhamnetin-3-O-rutinoside (Narcissin)*	Flavonoids	Flavonols	C28H32O16	625.18	317.08	624.169	[M+H]+	1	604-80-8	C16060	187311	224915	146491	600041	563793	409841	2.55515e+06	2.15931e+06	2.23016e+06	-
MWSHY0136	Kaempferol-3-O-glucoside (Astragalin)*	Flavonoids	Flavonols	C21H20O11	449.108	287.055	448.101	[M+H]+	1	480-10-4	C12249	261333	261333	261333	261333	261333	261333	4.29223e+06	3.99384e+06	3.97142e+06	ko00944,ko01110
MWSHY0162	Quercetin-3-O-sophoroside (Baimaside)	Flavonoids	Flavonols	C27H30O17	627.16	303.06	626.148	[M+H]+	3	18609-17-1	C12667	35885.6	22038.5	23172	14024.1	23354.5	27567.2	472248	219395	260114	ko00944,ko01110
MWSslk254	Kaempferol-3-O-glucorhamnoside*	Flavonoids	Flavonols	C27H30O15	595.166	287.06	594.159	[M+H]+	1	40437-72-7	-	142969	124692	98681.6	1.61884e+06	1.42815e+06	1.32476e+06	7.97557e+06	8.70722e+06	8.53938e+06	-
MWStz387	Kaempferol-3-O-sambubioside*	Flavonoids	Flavonols	C26H28O15	581.15	287.06	580.143	[M+H]+	2	27661-51-4	-	33521.4	27970.3	23570.5	94270.6	98338.9	81428.7	55842.9	92012.2	46572.8	-
MWStz439	Camelliaside A	Flavonoids	Flavonols	C33H40O20	757.22	287.06	756.211	[M+H]+	2	135095-52-2	-	25474.3	6289.31	12680	228789	315617	256358	586664	707731	672208	-
MWStz457	Kaempferol 3-O-rutinoside 7-O-glucoside	Flavonoids	Flavonols	C33H40O20	755.2	593.16	756.211	[M-H]-	1	34336-18-0	-	9316.2	9316.2	9316.2	68242.8	65833.1	83162.7	90571.2	82611.5	73551	-
MWStz487	Robinetin	Flavonoids	Flavonols	C15H10O7	303.05	137.02	302.043	[M+H]+	2	490-31-3	C10177	98048.6	79156.9	60227.3	258876	311451	254263	144531	136946	94177.2	-
MWStz521	Quercetin-3-O-(6''-Malonyl)glucoside	Flavonoids	Flavonols	C24H22O15	549.09	300.03	550.096	[M-H]-	1	96862-01-0	C12638	47612.4	47612.4	47612.4	47612.4	47612.4	47612.4	661976	709048	804276	ko00944
MWStz530	Quercetin-3-O-glucose-6''-acetate*	Flavonoids	Flavonols	C23H22O13	505.1	300.03	506.106	[M-H]-	2	54542-51-7	-	326128	326128	326128	326128	326128	326128	4.28539e+06	5.02396e+06	4.20946e+06	-
MWStz559	Quercetin 3,7-diglucoside*	Flavonoids	Flavonols	C27H30O17	627.15	303.05	626.148	[M+H]+	1	6892-74-6	-	1452.29	1452.29	1452.29	137091	52363.9	71891.7	1452.29	1452.29	1452.29	-
pmb0706	Quercetin-3-O-(6''-O-malonyl)glucosyl-5-O-glucoside	Flavonoids	Flavonols	C30H32O20	713.16	465.1	712.149	[M+H]+	1	-	-	26581.5	20164.3	15209.4	3041.87	3041.87	3041.87	6.50182e+06	7.12906e+06	6.08892e+06	-
pmb0709	Quercetin-7-O-(6''-malonyl)glucosyl-5-O-glucoside	Flavonoids	Flavonols	C30H32O20	713.16	465.2	712.149	[M+H]+	1	-	-	148973	148973	148973	148973	148973	148973	3.0942e+06	2.58e+06	3.03083e+06	-
pmn001583	Quercetin-3-O-robinobioside	Flavonoids	Flavonols	C27H30O16	609.15	300.03	610.153	[M-H]-	1	52525-35-6	-	2.16288e+06	1.95075e+06	2.12331e+06	4.5692e+06	5.04929e+06	5.42848e+06	3.43192e+06	3.24009e+06	3.66131e+06	-
pmp000589	Quercetin-7-O-(6''-malonyl)glucoside	Flavonoids	Flavonols	C24H22O15	551.1	303.05	550.096	[M+H]+	2	98767-37-4	-	16095.5	26630.6	16157.7	18359.2	12720.8	9231.37	3.95925e+07	3.53487e+07	3.24606e+07	-
pmp001105	Kaempferol-3-O-neohesperidoside-7-O-glucoside*	Flavonoids	Flavonols	C33H40O20	757.219	287.055	756.211	[M+H]+	3	-	-	11473.6	12632.5	21223	266451	325125	249725	822073	585669	645364	-
pmp001311	6-Hydroxykaempferol-6,7-O-Diglucoside	Flavonoids	Flavonols	C27H30O17	627.16	303.05	626.148	[M+H]+	1	-	-	266877	230637	143377	1.0499e+06	995960	947347	6.36753e+06	6.79887e+06	6.45538e+06	-
pmp001312	6-Hydroxykaempferol-3,6,7-O-triglucoside	Flavonoids	Flavonols	C33H40O22	789.21	303.05	788.201	[M+H]+	1	-	-	366788	276394	314138	860695	921086	977879	982340	912156	943686	-
Smgp004575	Quercetin-5-O-β-D-glucoside*	Flavonoids	Flavonols	C21H20O12	465.1	303.05	464.096	[M+H]+	1	-	-	50209.7	29641.8	23268.5	111977	163330	193643	1.18933e+07	9.83946e+06	1.10907e+07	-
Waqkn04503	Isorhamnetin 3-(2''-acetylglucoside)	Flavonoids	Flavonols	C24H24O13	519.11	315.05	520.122	[M-H]-	1	-	-	73840.9	73840.9	73840.9	73840.9	73840.9	73840.9	1.11398e+06	1.00726e+06	974943	-
Zblp004362	Kaempferol-3-O-robinobioside(Biorobin)*	Flavonoids	Flavonols	C27H30O15	595.17	287.06	594.159	[M+H]+	1	17297-56-2	-	154564	84603.3	93292	1.73079e+06	1.36201e+06	1.23296e+06	6.16224e+06	7.47326e+06	7.28327e+06	-
Zblp004717	3'-methoxyquercetin-3-O-L-rhamnosyl(1→2)-glucopyranoside*	Flavonoids	Flavonols	C28H32O16	625.17	317.07	624.169	[M+H]+	1	-	-	319753	234723	245203	606251	593172	579611	3.19742e+06	2.90812e+06	2.87076e+06	-
ZBN0073	Quercetin-3-O-(6''-O-acetyl)glucoside*	Flavonoids	Flavonols	C23H22O13	505.098	300.025	506.106	[M-H]-	2	-	-	306063	306063	306063	306063	306063	306063	5.58935e+06	5.47533e+06	5.07997e+06	-
ZBN0093	Kaempferol-3-O-sophorotrioside	Flavonoids	Flavonols	C33H40O21	771.198	609.144	772.206	[M-H]-	3	80714-53-0	C12635	61572.2	65378	61271.4	834909	746307	741815	215040	249305	181013	ko00944,ko01110
ZBN0153	Kaempferol-3-O-sophorotrioside-7-O-glucoside	Flavonoids	Flavonols	C39H50O26	933.251	771.176	934.259	[M-H]-	3	-	-	3694.19	3694.19	3694.19	123427	132117	178051	3694.19	3694.19	3694.19	-
ZBN0186	Quercetin*	Flavonoids	Flavonols	C15H10O7	301.035	151.004	302.043	[M-H]-	1	117-39-5	C00389	1458.09	1458.09	1458.09	1458.09	1458.09	1458.09	20262.5	13579.3	27563.3	ko00941,ko00944,ko01100,ko01110
ZBN0193	Isorhamnetin-3-O-glucoside-7-O-rhamnoside	Flavonoids	Flavonols	C28H32O16	623.166	315.05	624.169	[M-H]-	3	17331-71-4	-	30270	29435.2	26859.4	171063	174585	149266	203384	242050	201676	-
ZBN0209	Kaempferol-4'-O-glucoside*	Flavonoids	Flavonols	C21H20O11	447.093	285.041	448.101	[M-H]-	2	52222-74-9	-	9495.03	9495.03	9495.03	9495.03	9495.03	9495.03	95756.4	86426	65876.6	-
Zbpp001992	Isorhamnetin-3-O-Glucoside*	Flavonoids	Flavonols	C22H22O12	479.12	317.07	478.111	[M+H]+	1	5041-82-7	C22589	237521	237521	237521	237521	237521	237521	5.97842e+06	6.08849e+06	5.53324e+06	-
Zbpp002027	Isorhamnetin-3-O-(6''-malonyl)glucoside*	Flavonoids	Flavonols	C25H24O15	565.12	317.07	564.111	[M+H]+	1	-	-	1.50334e+06	1.50334e+06	1.50334e+06	1.50334e+06	1.50334e+06	1.50334e+06	1.94324e+07	2.34614e+07	2.13698e+07	-
Zbsp003849	Myricetin-3-O-rutinoside*	Flavonoids	Flavonols	C27H30O17	627.15	319.04	626.148	[M+H]+	1	-	-	112183	183767	29786.1	2.5269e+06	2.14652e+06	1.98785e+06	37877.4	28627.8	23984.3	-
Zbsp004301	Quercetin-7-O-rutinoside*	Flavonoids	Flavonols	C27H30O16	611.16	303.05	610.153	[M+H]+	1	147714-62-3	-	401120	497816	362821	2.64781e+06	2.07751e+06	2.10283e+06	1.52293e+06	1.65451e+06	1.67328e+06	-
Zmdp003457	Myricetin-3-O-galactoside-3'-O-rhamnoside*	Flavonoids	Flavonols	C27H30O17	627.16	319.05	626.148	[M+H]+	1	-	-	113508	207874	60765.3	1.74069e+06	2.22715e+06	1.88466e+06	34416.3	48081.2	39708.9	-
Zmhp002640	6-Hydroxykaempferol-3-O-Rutinoside-6-O-glucoside	Flavonoids	Flavonols	C33H40O21	773.21	303.05	772.206	[M+H]+	2	-	-	526805	480882	530029	6.77273e+06	7.5611e+06	8.34532e+06	3.49765e+06	2.96927e+06	3.09969e+06	-
Zmhp005139	Tamarixetin-3-O-(6''-malonyl)glucoside*	Flavonoids	Flavonols	C25H24O15	565.12	317.07	564.111	[M+H]+	1	-	-	14427.5	12295.5	8653.5	1345.93	1345.93	1345.93	2.35832e+07	2.58706e+07	2.71373e+07	-
Zmhp102730	6-Hydroxykaempferol-3,6-O-Diglucoside	Flavonoids	Flavonols	C27H30O17	627.16	303.05	626.148	[M+H]+	2	-	-	167233	162912	134267	713150	717816	647442	5.57547e+06	5.47247e+06	5.16501e+06	-
Zmsp002938	Quercetin 3-rutinoside-7-glucoside*	Flavonoids	Flavonols	C33H40O21	773.22	303.05	772.206	[M+H]+	1	30311-61-6	-	648603	644441	558106	9.9037e+06	9.28059e+06	8.04303e+06	3.49109e+06	3.33084e+06	3.45074e+06	-
Zmsp003339	Rhamnocitrin-4'-glucoside-3-glucosyl-(1→4)-glucoside	Flavonoids	Flavonols	C34H42O21	787.23	317.07	786.222	[M+H]+	1	-	-	140938	123599	210243	1.03677e+06	1.11347e+06	1.02739e+06	211843	249619	216412	-
Zmsp003363	Rhamnetin-3-O-(4''-O-glucosyl)glucoside*	Flavonoids	Flavonols	C28H32O17	641.17	317.07	640.164	[M+H]+	1	-	-	151837	114217	100795	83706	92611	76786.6	1.07933e+06	918518	809017	-
MWStz500	Iristectorin A*	Flavonoids	Isoflavones	C23H24O12	493.14	331.09	492.127	[M+H]+	1	37744-61-9	-	59631.4	37062.9	46402.1	595991	633218	496147	392889	430614	375356	-
pmp000416	3'-Methoxydaidzein	Flavonoids	Isoflavones	C16H12O5	285.08	229.09	284.068	[M+H]+	3	21913-98-4	-	280904	174785	171644	178560	167149	144272	24980.9	27631.8	31729.2	-
Zbzp004330	irilinB-7-glucoside-O-malonate	Flavonoids	Isoflavones	C25H24O14	549.12	301.07	548.116	[M+H]+	2	-	-	80403.9	80403.9	80403.9	80403.9	80403.9	80403.9	1.59308e+06	1.49125e+06	1.67686e+06	-
MWStz525	Isomucronulatol	Flavonoids	Other Flavonoids	C17H18O5	301.11	271.06	302.115	[M-H]-	3	52250-35-8	-	41961.6	41945	57617.8	21168.2	31297.5	24653.7	1649.09	1649.09	1649.09	-
pmp001014	1-Glycosyloxy-2-hydroxy-4-methoxyxanthone	Flavonoids	Other Flavonoids	C20H20O10	421.113	259.1	420.106	[M+H]+	3	-	-	39124.9	34529.4	44190.1	95035.8	89051.1	120967	2314.26	2314.26	2314.26	-
Wbtp004753	1,2,3,7,8-pentahydroxy-6-methylanthracene-9,10-dione	Flavonoids	Other Flavonoids	C15H10O7	303.05	229.05	302.043	[M+H]+	1	-	-	102320	80654.7	91042.8	639366	371722	557801	380992	353847	410691	-
Wbtp004961	1,2,4,5-tetrahydroxy-7-(hydroxymethyl)anthracene-9,10-dione	Flavonoids	Other Flavonoids	C15H10O7	303.05	229.05	302.043	[M+H]+	3	-	-	124819	100779	77355.9	444857	562080	545322	415616	324956	322262	-
Wbtp007636	1,3,5-trihydroxy-2-prenylxanthone	Flavonoids	Other Flavonoids	C18H16O5	313.106	257.048	312.1	[M+H]+	3	-	-	648188	551154	811702	19287.3	19287.3	19287.3	19287.3	19287.3	19287.3	-
Wbtp008173	1,5,8-trihydroxy-4-prenylxanthone	Flavonoids	Other Flavonoids	C18H16O5	313.107	257.045	312.1	[M+H]+	3	-	-	646629	506514	773683	18208.7	18208.7	18208.7	18208.7	18208.7	18208.7	-
Zbdp001892	7-Methoxy-3-[1-(3-pyridyl)methylidene]-4-chromanone	Flavonoids	Other Flavonoids	C16H13NO3	268.1	136.06	267.089	[M+H]+	1	-	-	1.33083e+07	1.30265e+07	1.4507e+07	2.25382e+07	1.94295e+07	1.7443e+07	2.77219e+07	2.48275e+07	3.00888e+07	-
Cmyn001328	Daphnin*	Lignans and Coumarins	Coumarins	C15H16O9	339.07	177.02	340.079	[M-H]-	3	486-55-5	C01421	13843.9	10632.1	7356.25	21155.6	10784.7	14169.9	45116.4	40675.4	62203.4	-
Latp003160	6-Hydroxymellein	Lignans and Coumarins	Coumarins	C10H10O4	195.06	117.03	194.057	[M+H]+	1	70901-60-9	C02379	68272.6	46020.7	41517.7	47583.9	61280	31475	1.80256e+06	1.92844e+06	1.91125e+06	-
Lhqp101805	Skimmin (7-Hydroxycoumarin-7-O-glucoside)	Lignans and Coumarins	Coumarins	C15H16O8	325.09	163.04	324.084	[M+H]+	1	93-39-0	-	45153.1	45153.1	45153.1	45153.1	45153.1	45153.1	790954	790900	704860	-
Lmbn001162	Cichoriin*	Lignans and Coumarins	Coumarins	C15H16O9	339.07	177.02	340.079	[M-H]-	3	531-58-8	C09206	2269.9	2269.9	2269.9	20320.2	29238.1	14903.5	45469.4	32065.1	33643.3	-
Lmjp003090	Isofraxidin-7-O-glucoside	Lignans and Coumarins	Coumarins	C17H20O10	385.113	223.06	384.106	[M+H]+	3	483-91-0	-	2541.1	2541.1	2541.1	2541.1	2541.1	2541.1	46319.5	12705.5	36189.4	-
mws1015	Esculin (6,7-Dihydroxycoumarin-6-O-glucoside)*	Lignans and Coumarins	Coumarins	C15H16O9	339.072	177.019	340.079	[M-H]-	3	531-75-9	C09264	1889.36	1889.36	1889.36	20143.7	18229.2	11462.5	39417.9	37025.9	52859.7	-
MWSCX014	Scopoletin (7-Hydroxy-6-methoxycoumarin)	Lignans and Coumarins	Coumarins	C10H8O4	193.05	133.03	192.042	[M+H]+	3	92-61-5	C01752	8897.43	8897.43	8897.43	131492	110305	110247	59779.7	51333	44487.1	ko00999,ko01110
MWSslk233	Oxypeucedanin	Lignans and Coumarins	Coumarins	C16H14O5	287.09	203.04	286.084	[M+H]+	3	737-52-0	C09282	100729	74960	73574.8	72603.1	56069.2	32015.6	13240.3	18382.4	16952.5	-
Qmzp101807	Avicennol	Lignans and Coumarins	Coumarins	C20H22O5	343.15	163.07	342.147	[M+H]+	1	56110-68-0	-	274071	275680	238116	182390	175965	166888	156756	164594	167584	-
Wasdp09045	6-Methyl-7-Methoxy-3,4-dihydrocoumarin	Lignans and Coumarins	Coumarins	C11H12O3	193.09	161.06	192.079	[M+H]+	1	-	-	7339.36	7339.36	7339.36	37187.4	44575	36696.8	59087	64050.2	56810.8	-
Zmxp004471	Thunberginol B	Lignans and Coumarins	Coumarins	C15H10O6	287.06	153.02	286.048	[M+H]+	3	147666-81-7	-	2620.07	2620.07	2620.07	13100.4	25059.9	27587.4	101986	58525.2	61009.3	-
Cmsp003083	Dehydrodiconiferyl alcohol-4-O-glucoside*	Lignans and Coumarins	Lignans	C26H32O11	521.2	131.05	520.194	[M+H]+	1	107870-88-2	-	1.86116e+06	1.52197e+06	1.56505e+06	9139.06	20752.5	14880.8	101899	106454	60750.5	-
Hahn002315	syringaresinol-4-O-β-D-glucopyranoside*	Lignans and Coumarins	Lignans	C28H36O13	579.21	417.16	580.216	[M-H]-	1	-	-	1.72072e+06	1.47478e+06	1.99656e+06	51477.9	57686.7	68793.6	5775.55	5775.55	5775.55	-
Hmcn002743	Lirioresinol A	Lignans and Coumarins	Lignans	C22H26O8	417.15	181.04	418.163	[M-H]-	1	-	-	142171	124158	130948	14132.2	12668.9	19811.2	6326.37	5662.37	9889.69	-
Lazn002030	Guaiacylglycerol-β-Guaiacyl Ether glucoside	Lignans and Coumarins	Lignans	C23H30O11	481.17	271.1	482.179	[M-H]-	1	-	-	576573	613366	633319	326902	322884	363295	28705.2	28132.2	15644.9	-
Lazn002346	Erythro-Guaiacylglycerol-β-threo-syringylglycerol Ether glucoside	Lignans and Coumarins	Lignans	C27H38O15	601.21	439.16	602.221	[M-H]-	1	-	-	135885	141125	132536	66399.3	45832.1	45647.3	4125.91	4125.91	4125.91	-
Lazn003560	Methoxy-erythro-Guaiacyl glycerol β-threo-syringyl glycerol ether	Lignans and Coumarins	Lignans	C22H30O11	469.17	195.07	470.179	[M-H]-	2	-	-	606763	580139	521665	34454.8	63460.8	34346.2	2360.51	5902.01	2378	-
Lhhp102921	Magnolin	Lignans and Coumarins	Lignans	C23H28O7	417.18	167.1	416.183	[M+H]+	2	31008-18-1	C06515	1.83258e+06	1.83331e+06	1.83076e+06	48026.9	13113.5	28255.7	2622.7	2622.7	2622.7	-
Lhhp102922	Fargesin	Lignans and Coumarins	Lignans	C21H22O6	371.15	167.07	370.142	[M+H]+	1	31008-19-2	C16957	616272	580826	477920	9394.31	9394.31	9394.31	9394.31	9394.31	9394.31	-
Lhmp121005	Symplocosin*	Lignans and Coumarins	Lignans	C26H32O11	521.2	131.05	520.194	[M+H]+	1	-	-	1.4339e+06	1.37491e+06	1.30199e+06	20596	26523	13662	105406	84816.5	78981.6	-
Lhmp121010	Olivil Monoacetate	Lignans and Coumarins	Lignans	C22H26O8	419.17	205.09	418.163	[M+H]+	2	1016974-78-9	-	748910	713539	507837	41994.6	26031	37606.8	1596.47	1596.47	1596.47	-
Lmmn002260	5'-Methoxyisolariciresinol-9'-O-glucoside	Lignans and Coumarins	Lignans	C27H36O12	551.21	389.17	552.221	[M-H]-	3	-	-	4062.34	4062.34	4062.34	4062.34	4062.34	4062.34	198586	135932	138074	-
Lmsp003655	Dehydrodiconiferyl alcohol-gamma'-O-glucoside*	Lignans and Coumarins	Lignans	C26H32O11	521.2	131.05	520.194	[M+H]+	1	-	-	1.78048e+06	1.83724e+06	1.59532e+06	27360.5	31428.3	15486.9	87091.9	98516.1	62873.6	-
Lmtn003096	Secoisolariciresinol 4-O-glucoside	Lignans and Coumarins	Lignans	C26H36O11	523.22	361.14	524.226	[M-H]-	2	-	-	70728.9	60923	39516	13009.7	28046	23139	91233.3	47440.7	74289.6	-
MWS20161	Maltol 6'-O-(5-O-p-coumaroyl)-β-D-apiofuranosyl-β-D-glucopyranoside	Lignans and Coumarins	Lignans	C26H30O14	567.17	127.04	566.164	[M+H]+	2	-	-	2793.63	2793.63	2793.63	2793.63	2793.63	2793.63	53335.7	27727.6	13968.2	-
MWSHC2047	Syringaresinol-4'-O-glucoside; Acanthoside B*	Lignans and Coumarins	Lignans	C28H36O13	579.21	417.16	580.216	[M-H]-	1	7374-79-0	C10890	1.71273e+06	1.66049e+06	1.76155e+06	49887.5	57824.5	37786.3	6419.27	6419.27	6419.27	-
MWStz412	(+)-Lyoniresinol 9'-O-glucoside	Lignans and Coumarins	Lignans	C28H38O13	581.22	419.17	582.231	[M-H]-	2	87585-32-8	-	162425	211836	166129	44910.7	38749.7	37135.8	817605	558301	751619	-
pmn001372	Medioresinol-4,4'-di-O-glucoside	Lignans and Coumarins	Lignans	C33H44O17	711.25	549.2	712.258	[M-H]-	3	88142-63-6	-	159741	156554	193175	2143.2	2143.2	2143.2	2143.2	2143.2	2143.2	-
Qaxn004283	Acanthoside D	Lignans and Coumarins	Lignans	C34H46O18	741.26	417.15	742.268	[M-H]-	1	66791-77-3	C20786	197692	212809	181012	2094.69	2094.69	2094.69	2094.69	2094.69	2094.69	-
Rfmb26201	Syringaresinol-4'-O-(6''-acetyl)glucoside	Lignans and Coumarins	Lignans	C30H38O14	621.22	417.16	622.226	[M-H]-	2	-	-	618218	654242	523855	5987.9	5987.9	5987.9	5987.9	5987.9	5987.9	-
Wahln04144	Syringaresinol Diglucoside	Lignans and Coumarins	Lignans	C34H46O18	801.28	417.16	742.268	[M+CH3COO]-	3	-	-	801474	888022	683451	24516.7	38594.3	23019.4	4603.88	4603.88	4603.88	-
Wahln04469	Justiciresinol xyloside*	Lignans and Coumarins	Lignans	C26H34O11	581.22	329.14	522.21	[M+CH3COO]-	3	-	-	3488.89	3488.89	3488.89	30346.6	48363.2	17444.4	718071	740503	655057	-
Wahln04659	5'-Methoxylariciresinol xyloside*	Lignans and Coumarins	Lignans	C26H34O11	581.22	329.14	522.21	[M+CH3COO]-	3	-	-	1292.4	1292.4	1292.4	15908.8	30287	6462.01	394144	418832	463791	-
Yarn005295	Tortoside A*	Lignans and Coumarins	Lignans	C28H36O13	579.21	417.15	580.216	[M-H]-	1	-	-	1.56601e+06	1.83485e+06	1.80698e+06	35386.6	47840.4	59076.4	5949.21	5949.21	5949.21	-
Zmhn006620	Houpulin F	Lignans and Coumarins	Lignans	C28H36O3	419.27	419.27	420.266	[M-H]-	2	-	-	31723.4	32829.7	38317.8	81696.5	83007	91111.7	6344.69	6344.69	6344.69	-
HJAP051	3-(3,4,5-Trimethoxyphenyl)propan-1-ol	Others	Alcohol compounds	C12H18O4	227.13	181.09	226.12	[M+H]+	3	-	-	389798	278372	201045	99580.6	115024	120475	36175.9	41121.2	38133.6	-
Jmwn002172	3,4-dihydroxyphenylethanol-β-D-glucopyranoside	Others	Alcohol compounds	C14H20O8	315.11	135.04	316.116	[M-H]-	2	-	-	117812	97394.1	121469	7058.29	7058.29	7058.29	250312	196006	238450	-
Jmzn006005	3,4-methylenedioxy cinnamyl alcohol	Others	Alcohol compounds	C10H10O3	177.06	117.04	178.063	[M-H]-	3	58095-76-4	-	4700.05	4700.05	4700.05	4700.05	4700.05	4700.05	304874	327325	318312	-
Lmzn001983	D-Threo-guaiacylglycerol-7-O-β-D-glucoside	Others	Alcohol compounds	C16H24O10	375.13	135.05	376.137	[M-H]-	1	-	-	168195	157640	158092	23931.5	28904.9	29431.5	507013	467111	479622	-
ML10179289	2-Phenylethanol	Others	Alcohol compounds	C8H10O	105.07	77.04	122.073	[M-H2O+H]+	3	60-12-8	C05853	28740.8	28740.8	28740.8	28740.8	28740.8	28740.8	1.37868e+07	1.35833e+07	1.40126e+07	ko00360
mws0906	Coniferin	Others	Alcohol compounds	C16H22O8	341.12	179.07	342.132	[M-H]-	2	531-29-3	C00761	809858	809858	809858	809858	809858	809858	6.95426e+06	6.69865e+06	7.25647e+06	ko00940,ko01110
mws2367	Salidroside	Others	Alcohol compounds	C14H20O7	299.11	119.05	300.121	[M-H]-	2	10338-51-9	C06046	62752.8	65453.3	55685.3	50686.9	54826.4	62678.9	36034.3	35125.3	39839.6	ko00350,ko01100
MWSmce264	Hydroxytyrosol	Others	Alcohol compounds	C8H10O3	153.06	123.05	154.063	[M-H]-	3	10597-60-1	-	48775.9	66230.4	75905.6	41079.5	57445.4	41463	1846.08	1846.08	1846.08	-
pmf0174	1-Decanol*	Others	Alcohol compounds	C10H22O	157.16	157.16	158.167	[M-H]-	3	112-30-1	C01633	1.23784e+06	1.28673e+06	1.29147e+06	765633	865510	771526	2.64724e+06	2.78803e+06	3.09539e+06	-
pmf0175	2-Decanol*	Others	Alcohol compounds	C10H22O	157.16	157.16	158.167	[M-H]-	3	1120-06-5	-	1.32265e+06	1.2497e+06	1.24754e+06	774079	780125	807334	2.61986e+06	2.91388e+06	3.20537e+06	-
pmf0256	3-Methyl-1-pentanol	Others	Alcohol compounds	C6H14O	101.1	83.09	102.105	[M-H]-	3	589-35-5	-	8797.69	6810.15	9204.78	28522.4	18334.9	25418.5	16919.9	10213.9	16545.7	-
pmn001553	Cimidahurinine	Others	Alcohol compounds	C14H20O8	315.11	153.06	316.116	[M-H]-	1	142542-89-0	-	3.32242e+06	3.12336e+06	3.24005e+06	2.76546e+06	3.12355e+06	2.85749e+06	262929	285856	218773	-
Sakn002857	3,4-Dihydroxyphenethyl alcohol-8-O-[β-D-apinosyl(1→3)]-β-D-glucoside	Others	Alcohol compounds	C19H28O12	447.15	315.11	448.158	[M-H]-	2	-	-	48197	37333.4	35597.4	189994	214060	189074	5641.51	5641.51	5641.51	-
Wacyp04090	Phenylethyl Primeveroside	Others	Alcohol compounds	C19H28O10	434.2	163.06	416.168	[M+NH4]+	1	-	-	18735.3	18735.3	18735.3	18735.3	18735.3	18735.3	283144	280409	247549	-
Wahln02843	2,6-Dimethoxy-4-(2-Hydroxyethyl)Phenyl Beta-D-Glucopyranoside	Others	Alcohol compounds	C16H24O9	419.16	197.08	360.142	[M+CH3COO]-	1	-	-	336723	396562	342030	36126.2	35362.4	35856.3	152191	135200	134639	-
Walbp07454	3-Hydrocinnamyl-6-CinnamylGlucose	Others	Alcohol compounds	C24H30O6	415.21	119.09	414.204	[M+H]+	1	-	-	2.30437e+07	1.97639e+07	2.26608e+07	1.64225e+07	18090805	1.47097e+07	2.06319e+07	2.09134e+07	1.80028e+07	-
Wamxn01040	(X)-1,2-Propanediol 1-O-B-D-Glucopyranoside	Others	Alcohol compounds	C9H18O7	297.12	59.01	238.105	[M+CH3COO]-	1	-	-	44127.4	43400.2	47254.7	332215	323976	345693	15351.8	12944.4	19995.9	-
Waptn03329	Benzyl 6-O-beta-D-apiofuranosyl-beta-D-glucoside	Others	Alcohol compounds	C18H26O10	461.17	269.1	402.153	[M+CH3COO]-	1	115009-57-9	-	76815.5	132096	112821	288277	237952	280170	74963.1	86634.2	61790	-
Zbln001290	β-Hydroxy-(3,4-dihydroxyphenylethanolyl)-glucoside	Others	Alcohol compounds	C14H20O9	331.1	151.04	332.111	[M-H]-	1	-	-	25325.8	27122.5	23252.9	4650.58	4650.58	4650.58	464191	452776	518601	-
Zmtn001661	Vanilloloside	Others	Alcohol compounds	C14H20O8	315.11	153.02	316.116	[M-H]-	2	74950-96-2	-	582647	511106	643348	417337	432159	247085	663560	559178	517651	-
Lmgp002593	3-hydroxybenzaldehyde	Others	Aldehyde compounds	C7H6O2	123.04	77.04	122.037	[M+H]+	2	100-83-4	C03067	1.14401e+06	1.14401e+06	1.14401e+06	1.14401e+06	1.14401e+06	1.14401e+06	6.85731e+06	6.79455e+06	7.22336e+06	-
mws0628	4-Hydroxybenzaldehyde	Others	Aldehyde compounds	C7H6O2	121.03	92.03	122.037	[M-H]-	1	123-08-0	C00633	761429	667137	777569	21693.8	6618.84	10011	603900	595542	610771	ko01100
MWS1852	4-Methoxybenzaldehyde	Others	Aldehyde compounds	C8H8O2	137.06	94.04	136.052	[M+H]+	3	123-11-5	C10761	889863	578586	632858	5666.26	5666.26	5666.26	4.58358e+06	3.14918e+06	4.14417e+06	-
MWSHC2067	Protocatechualdehyde	Others	Aldehyde compounds	C7H6O3	139.039	65.0386	138.032	[M+H]+	3	139-85-5	C16700	171091	79197.8	99555.6	98591.3	80757.8	133485	199180	210258	191965	ko00950
MWSmce040	Isovanillin	Others	Aldehyde compounds	C8H8O3	153.05	65.04	152.047	[M+H]+	3	621-59-0	-	143447	139586	76625.6	103916	86759	109706	77198.5	93264.1	66374.9	-
MWSmce701	4-Ethylbenzaldehyde	Others	Aldehyde compounds	C9H10O	135.08	79.05	134.073	[M+H]+	3	4748-78-1	-	674578	568837	540099	138467	99721.7	116163	6445.27	6445.27	6445.27	-
pmf0440	4-MethoxycinnaMaldehyde	Others	Aldehyde compounds	C10H10O2	163.08	91.05	162.068	[M+H]+	3	1963-36-6	C10475	93214.8	51602.1	65901.8	51437.1	39968.8	41046.8	48972.6	55472.4	55372.1	-
Wagp002530	2-Methoxy-1-benzofuran-5-carbaldehyde	Others	Aldehyde compounds	C10H8O3	177.06	117.03	176.047	[M+H]+	3	-	-	38808.6	38808.6	38808.6	954289	915003	961067	276384	194043	197216	-
Wamxn02395	Mycarose glucoside	Others	Aldehyde compounds	C13H24O9	323.14	59.01	324.142	[M-H]-	3	-	-	66684.8	69664.8	45965.6	2.96748e+06	2.92905e+06	2.796e+06	146334	133646	145277	-
Zahp007439	3,4-Methylenedioxycinnamaldehyde	Others	Aldehyde compounds	C10H8O3	177.054	149.021	176.047	[M+H]+	3	58095-77-5	-	497001	623824	1.1829e+06	327557	258648	190008	221626	5.0572e+06	245860	-
Zmyn000268	2,3-Dihydroxypropanal	Others	Aldehyde compounds	C3H6O3	89.02	71.02	90.0317	[M-H]-	3	56-82-6	C02154	29062.3	28277.3	30511.3	54106.9	53689.1	58941.6	27017.5	27469.2	30090.3	-
Hmyp002315	3,5,7,4'-Tetrahydroxy-Coumaronochromone	Others	Chromone	C15H10O7	303.04	257.04	302.043	[M+H]+	2	-	-	64217	84111	67812.6	496727	510072	481308	388293	233123	182219	-
Ladp004020	tenuiflorin C glucoside	Others	Chromone	C22H22O12	479.12	317.06	478.111	[M+H]+	3	-	-	209331	209331	209331	209331	209331	209331	3.94717e+06	4.80483e+06	4.59721e+06	-
Lahn002816	xylosyl -5-hydroxychromone-7-O-β-D-glucoside	Others	Chromone	C20H24O13	471.11	177.02	472.122	[M-H]-	2	-	-	317837	345763	351934	39542.4	35103.5	29532.5	5707.04	5707.04	5707.04	-
Lahp005848	pithecellobiumol B	Others	Chromone	C10H10O4	195.06	163.04	194.058	[M+H]+	3	-	-	396452	361948	309177	128122	109308	115642	80851.3	70079.4	80981.3	-
Cmsp002787	3,4'-Dihydroxy-3',5'-dimethoxypropiophenone	Others	Ketone compounds	C11H14O5	227.09	181.05	226.084	[M+H]+	1	136196-47-9	-	3.0031e+06	2.46492e+06	2.58362e+06	111284	107189	96599.3	32800.4	49634.3	23352.5	-
Hmbp001276	Gallacetophenone	Others	Ketone compounds	C8H8O4	169.05	65.03	168.042	[M+H]+	3	528-21-2	-	1364.55	1364.55	1364.55	17291.4	20145.7	6822.74	271787	261541	320867	-
MWSHC20102	3-Hydroxy-1-(4-Hydroxy-3-Methoxyphenyl)Propan-1-One	Others	Ketone compounds	C10H12O4	197.08	151.04	196.074	[M+H]+	3	2196-18-1	-	3.47047e+06	2.76252e+06	3.17243e+06	198735	150504	184319	48670.5	44113.7	47687.4	-
MWSmce698	2',4'-Dimethylacetophenone	Others	Ketone compounds	C10H12O	149.095	65.038	148.089	[M+H]+	3	89-74-7	-	717553	852617	1.57807e+06	525993	304265	327211	337724	9.82066e+06	428625	-
MWSslk092	Usnic acid	Others	Ketone compounds	C18H16O7	343.08	328.06	344.09	[M-H]-	3	125-46-2	C10101	13364.1	9634.07	13629.4	21773	25666	23827.6	97209.3	90412.6	96602.7	-
MWSslk125	Zearalenone	Others	Ketone compounds	C18H22O5	317.139	59.014	318.147	[M-H]-	3	17924-92-4	C09981	238384	202029	166910	141094	130276	170947	4235.31	4235.31	4235.31	-
pmn001493	Dengibsin	Others	Ketone compounds	C14H10O3	225.06	169.03	226.063	[M-H]-	1	97915-33-8	-	153575	89461.4	97119.7	54563.4	42236.8	48541.5	17648.9	19392.6	24081.7	-
Wbmp003302	Frambinone	Others	Ketone compounds	C10H12O2	165.09	91.05	164.084	[M+H]+	2	-	-	2.71605e+06	2.71605e+06	2.71605e+06	2.71605e+06	2.71605e+06	2.71605e+06	3.15074e+07	2.61145e+07	2.80522e+07	-
Wbtn002952	1-(β-D-Glucopyranosyl)-3-ethyl-4-methyl-1H-pyrrole-2,5-dione	Others	Ketone compounds	C13H19NO7	300.11	138.06	301.116	[M-H]-	1	-	-	32188.9	18753.1	16579	168437	187371	196950	3315.81	3315.81	3315.81	-
Wbtn007488	2-(3-hydroxybenzoyl)-3,5-dimethoxyphenol	Others	Ketone compounds	C15H14O5	273.08	258.02	274.084	[M-H]-	2	-	-	507465	323180	246565	68726.6	52687.4	56317.2	2257.49	2257.49	2257.49	-
Zmzn000078	Dihydroxyacetone phosphate	Others	Ketone compounds	C3H7O6P	168.99	78.96	169.998	[M-H]-	3	57-04-5	C00111	10889.3	7674.7	13681.7	16448.4	13515.6	17765.7	228598	188137	200580	ko00010,ko00040,ko00051,ko00052,ko00561,ko00562,ko00564,ko00630,ko00640,ko00710,ko00760,ko01100,ko01110,ko01200,ko01230
Labn007588	hibiscolactone A	Others	Lactones	C15H14O4	257.08	241.05	258.089	[M-H]-	2	-	-	26451.7	18272.2	18287.3	243571	213376	262408	3654.45	3654.45	3654.45	-
Lmxn008846	Hydroxydihydrobovolide*	Others	Lactones	C11H18O3	197.12	153.13	198.126	[M-H]-	1	6067-11-4	-	145082	109309	156835	194340	217317	184543	124603	128708	115221	-
MWS2056	Delta-Hexalactone	Others	Lactones	C6H10O2	115.08	69.07	114.068	[M+H]+	3	823-22-3	-	111376	111188	114636	21706.3	24307.6	16622.1	32003.9	26746.5	15333.7	-
MWSmce041	Butylphthalide	Others	Lactones	C12H14O2	191.1	145.1	190.099	[M+H]+	3	6066-49-5	C17854	60150.3	72186.4	56637.3	22267.7	24174.7	22055.6	3985.98	3985.98	3985.98	-
Zahn007990	5-hydroxy-3,4-dimethyl-5-pentylfuran-2(5H)-one*	Others	Lactones	C11H18O3	197.12	153.13	198.126	[M-H]-	1	-	-	113928	90655.1	112562	200190	199250	201177	137131	133152	107768	-
Zmcp102202	Senkyunolide C*	Others	Lactones	C12H12O3	205.09	149.02	204.079	[M+H]+	1	-	-	2.67524e+07	2.69404e+07	2.49025e+07	1.84537e+07	1.76937e+07	1.95674e+07	1.5025e+07	1.52085e+07	1.46962e+07	-
Cmjn004337	Benzyl-(2''-O-xylosyl)glucoside*	Others	Others	C18H26O10	401.14	269.1	402.153	[M-H]-	1	-	-	46240.5	63342	70653	74977.9	62399.9	44544.3	21571	5703.85	13044.7	-
Hmhn000927	Phloroglucinol-1-O-β-D-glucopyranoside	Others	Others	C12H16O8	287.08	125.02	288.084	[M-H]-	2	-	-	5779.9	5779.9	5779.9	5779.9	5779.9	5779.9	92873.8	91451.9	127937	-
Hmsn002948	2-Hydroxyphenol-1-O-glucosyl(6→1)rhamnoside	Others	Others	C18H26O11	417.14	109.03	418.147	[M-H]-	3	-	-	24599.5	24640.3	16070.3	146262	146462	118715	29200.4	18840.7	14945.7	-
Labn003910	Benzyl B-Primeveroside*	Others	Others	C18H26O10	401.14	269.1	402.153	[M-H]-	1	130622-31-0	-	105326	106807	64885	92158.9	112772	85424.6	22613.5	14446.9	21592.7	-
Layp003558	3,4,5-Trimethoxyphenol-1-O-β-D-glucoside	Others	Others	C15H22O9	347.13	185.08	346.126	[M+H]+	1	-	-	1.13849e+06	1.03262e+06	959948	47907.9	31552.5	31748.2	12077.3	7585.91	7897.2	-
Lcfn266635	17-methoxycarbonyl-14-heptadecaenyl-4-hydroxy-3-methoxycinnamate	Others	Others	C28H42O6	473.29	175.04	474.298	[M-H]-	2	-	-	90513.3	70649.2	106117	6081.66	6139.95	5783.73	4294.61	3686.38	4779.43	-
Lcfp041450	Chaenorrhinoside	Others	Others	C15H18O9	343.1	163.04	342.095	[M+H]+	3	-	-	60055.3	60055.3	60055.3	60055.3	60055.3	60055.3	703233	728853	692205	-
Lcfp199969	Dehydronerolisovalerate	Others	Others	C15H24O2	237.18	135.12	236.178	[M+H]+	1	49831-79-0	-	388917	380811	397824	110642	97584.6	95696.8	57335.4	57194.1	40113.6	-
Lhyp080509	Chamigrenal	Others	Others	C15H22O	219.17	149.1	218.167	[M+H]+	3	19912-84-6	-	63633.2	66028	72875.1	15028.3	10784.3	12698.2	2156.86	2156.86	2156.86	-
Lmln010063	2,6-Di-tert-butylphenol	Others	Others	C14H22O	205.16	189.13	206.167	[M-H]-	1	128-39-2	-	1.09683e+06	802922	1.14844e+06	753170	773285	866764	891103	942986	645445	-
Lmmn001294	Koaburaside	Others	Others	C14H20O9	331.1	153.02	332.111	[M-H]-	1	41653-73-0	-	1.51634e+07	1.52065e+07	1.57981e+07	2.46759e+06	2.51324e+06	2.28758e+06	1.51597e+07	1.19532e+07	1.27554e+07	-
Lmmp003517	Solatuberenol A	Others	Others	C13H20O3	225.15	95.08	224.141	[M+H]+	3	-	-	113944	160066	172307	183038	160423	202985	724.229	724.229	724.229	-
Lmxp001668	2-Methoxy-4-ethenylphenol	Others	Others	C9H10O2	151.08	91.05	150.068	[M+H]+	1	7786-61-0	C17883	1.29605e+07	1.13299e+07	1.30157e+07	2.66184e+06	2.10968e+06	2.50796e+06	585853	495724	559705	-
Lssp210167	2α,5α,14β-Triacetoxy-10β-O-(B-D glucopyranosy)taxa-4(20),11-diene	Others	Others	C32H48O12	625.32	463.27	624.315	[M+H]+	2	-	-	11306.4	11306.4	11306.4	205021	196216	181422	11306.4	11306.4	11306.4	-
mws1708	Gastrodin	Others	Others	C13H18O7	285.1	123.05	286.105	[M-H]-	3	62499-27-8	C16964	29409.8	30667.3	25933	22979.4	26102.6	26077.7	1.68414e+06	1.55276e+06	1.71086e+06	-
MWS2069	2-Methoxy-4-methylphenol	Others	Others	C8H10O2	139.08	77.04	138.068	[M+H]+	3	93-51-6	-	67207.9	59803.1	53535	34534.9	36413.4	49328.6	60339.2	47858	61464.1	-
MWSmce675	Arbutin	Others	Others	C12H16O7	271.08	108.02	272.09	[M-H]-	1	497-76-7	C06186	540536	440404	525908	609507	636454	667034	1.93843e+07	1.91958e+07	2.13491e+07	ko00010
NK10264324	Phloroglucinol	Others	Others	C6H6O3	127.04	81.03	126.032	[M+H]+	3	108-73-6	C02183	3108.74	3108.74	3108.74	91310.8	67149.1	80092.6	3108.74	3108.74	3108.74	ko01100
pme2828	4-Nitrophenol	Others	Others	C6H5NO3	140.03	98.96	139.027	[M+H]+	3	100-02-7	C00870	3.16688e+07	2.87366e+07	2.9822e+07	3.77755e+07	3.26889e+07	3.28764e+07	895868	1.16553e+06	823885	-
pmn001511	3-Hydroxy-5-Methylphenol-1-O-Glucoside	Others	Others	C13H18O7	285.1	123.05	286.105	[M-H]-	3	-	-	16084	24787	25716.2	22744.8	16620.7	19663.6	140921	131020	103949	-
Sazp001763	4-Hydroxyphenyl 6-O-(2-Methyl-3-Hydroxypropionyl)-Beta-D-Galactopyranoside	Others	Others	C16H22O9	357.12	195.07	358.126	[M-H]-	2	-	-	154101	122177	107268	89164.2	97416.3	89330.4	12895.1	12895.1	12895.1	-
Wacyp11527	Tributyl acetylcitrate	Others	Others	C20H34O8	403.23	129.02	402.225	[M+H]+	1	77-90-7	-	8.71418e+06	9.30597e+06	7.64099e+06	7.17983e+06	6.70326e+06	6.09598e+06	6.58238e+06	6.92442e+06	6.52757e+06	-
Wagp005508	3-Hydroxy-Beta-Ionone 3-(6''-Malonyl)Glucoside	Others	Others	C22H32O10	457.2	209.15	456.2	[M+H]+	3	-	-	95530.6	37619.4	57492.1	1400.15	1400.15	1400.15	159863	208509	159570	-
Wahln09353	4-Methoxydiphenylmethane*	Others	Others	C14H14O	197.1	182.07	198.105	[M-H]-	3	834-14-0	-	436895	451008	535337	291802	295108	310324	487225	464486	450248	-
Walbn07904	Benzhydryl methyl ether*	Others	Others	C14H14O	197.1	182.07	198.105	[M-H]-	3	1016-09-7	-	423797	440973	537255	279390	297622	292010	484975	468772	475791	-
Walbn07906	2,6-Di-tert-butyl-4-hydroxymethylphenol	Others	Others	C15H24O2	235.17	217.16	236.178	[M-H]-	1	88-26-6	-	278969	278343	227392	201242	201020	204812	220059	216475	229256	-
Wasdp10471	4-Pentylbenzene-1,2-diol	Others	Others	C11H16O2	181.12	135.12	180.115	[M+H]+	1	2525-11-3	-	189907	150595	165549	207535	193029	190312	163621	166676	154512	-
Wasyqp0972	Hydroxystyrene	Others	Others	C8H8O	121.07	77.04	120.058	[M+H]+	1	-	-	247771	189566	236798	141872	110989	120828	7.67756e+06	7.88807e+06	7.82619e+06	-
Wcdp000970	acetophenone	Others	Others	C8H8O	121.06	103.05	120.058	[M+H]+	1	98-86-2	C07113	1.02462e+06	1.02462e+06	1.02462e+06	1.02462e+06	1.02462e+06	1.02462e+06	1.0415e+07	1.13685e+07	1.0615e+07	-
Wcdp004275	Lauramine oxide	Others	Others	C14H31NO	230.25	57.07	229.241	[M+H]+	1	1643-20-5	-	27431.1	17455.2	32972.1	21623.4	7718.26	9734.98	9192.01	26468.4	10329.2	-
Wcdp006912	Lauryldiethanolamine	Others	Others	C16H35NO2	274.28	88.08	273.267	[M+H]+	1	1541-67-9	-	1.13301e+06	1.05672e+06	935925	566978	531087	512586	451904	564459	428634	-
Wcdp011414	Erucamide	Others	Others	C22H43NO	338.34	303.3	337.334	[M+H]+	3	112-84-5	-	7.8269e+06	3.93759e+06	2.94432e+06	6.18442e+06	2.34292e+06	901622	3.90494e+06	2.09378e+06	1.44781e+06	-
Wcfp003695	Oleracone B	Others	Others	C13H18O2	207.14	95.08	206.131	[M+H]+	3	-	-	534911	545465	505810	714973	794213	828709	12053.4	16347.8	9647.71	-
Wchn003447	4-(3-Hydroxyphenyl)-4-(beta-D-glucopyranosyloxy)butyric acid	Others	Others	C16H22O9	357.12	177.06	358.126	[M-H]-	1	-	-	635781	614509	547963	26467.7	31988.8	22546.3	4509.26	4509.26	4509.26	-
Wcsn008822	Methyl (4E,6E,8E,10E,13Z,18E)-5,7,9,11,13,16,17-heptamethylicosa-4,6,8,10,13,18-hexaenoate	Others	Others	C28H44O2	411.33	205.16	412.334	[M-H]-	1	-	-	178190	128834	173333	135078	73765.1	116061	79269.6	106228	45150.1	-
Wcsn010375	Methyl (4E,8E,11E)-5,9,13-trimethyltetradeca-4,8,11-trienoate	Others	Others	C18H30O2	277.22	59.01	278.225	[M-H]-	1	-	-	250331	235119	274756	602525	568988	602942	2.43085e+06	2.43225e+06	2.27864e+06	-
Wcsn011332	Ethyl (10Z,13Z)-hexadeca-10,13-dienoate	Others	Others	C18H32O2	279.23	261.23	280.24	[M-H]-	1	-	-	87853.2	90221.2	98816.4	104795	82779.6	79843.6	814897	640761	642609	-
Wdjp001467	2-(7-hydroxy-2,4-dimethoxyphenanthren-3-yl)oxy-6-(hydroxymethyl)oxane-3,4,5-triol	Others	Others	C22H24O9	433.14	139.05	432.142	[M+H]+	1	-	-	6.32756e+06	4.68525e+06	5.57979e+06	1.7415e+07	1.23545e+07	1.24895e+07	1.81004e+06	1.62746e+06	1.72937e+06	-
Wdjp007086	Batatasin III (3,3'-Dihydroxy-5-methoxybibenzyl)*	Others	Others	C15H16O3	245.12	121.07	244.11	[M+H]+	1	-	-	897198	871555	689956	158682	165809	155098	17470.1	17470.1	17470.1	-
Wdjp010260	3,5-Dimethoxy-3'-hydroxybibenzyl*	Others	Others	C16H18O3	259.14	151.08	258.126	[M+H]+	1	-	-	3.15015e+06	2.05843e+06	1.98276e+06	1.56958e+06	1.52704e+06	1.6544e+06	38569	38569	38569	-
Yaap003211	2,4,6-Trimethoxyphenol glucoside	Others	Others	C15H22O9	347.13	185.08	346.126	[M+H]+	3	-	-	1.49092e+06	1.32315e+06	1.26005e+06	76762.2	47688.7	46193.1	4244.58	4244.58	4244.58	-
Yacp010006	Glucocerebroside	Others	Others	C40H75NO9	714.55	262.25	713.544	[M+H]+	3	-	-	877814	23509.2	161552	117546	23509.2	209092	261750	23509.2	563976	-
Ymjm000152	p-Hydroxypheny-β-D-allopyranoside	Others	Others	C12H16O7	271.08	108.02	272.09	[M-H]-	1	-	-	615789	537877	584797	735645	734007	812292	2.44418e+07	2.43994e+07	2.34868e+07	-
Zadp006966	4,7-dimethoxy-1,2,5-trihydroxyphenanthrene	Others	Others	C16H14O5	287.09	227.07	286.084	[M+H]+	3	-	-	998316	823519	891750	754789	534497	806546	1.87947e+06	1.78128e+06	1.89827e+06	-
Zahp011689	2,2-dimethylchromene-6-carboxylic acid*	Others	Others	C12H12O3	205.09	149.02	204.079	[M+H]+	1	34818-56-9	-	2.21064e+07	21098130	22859405	1.72118e+07	1.81458e+07	1.58061e+07	1.2591e+07	1.28248e+07	1.31596e+07	-
Zamp004554	crataegifin C	Others	Others	C18H20O6	333.13	167.07	332.126	[M+H]+	3	-	-	96938.4	71147	59988.9	12090.7	25195.1	20924.2	24230.4	12104.9	21037.6	-
Zbdp002220	2,6-Dimethoxyhydroquinone-1-O-glucoside	Others	Others	C14H20O9	333.12	171.06	332.111	[M+H]+	1	-	-	3.2796e+06	2.81413e+06	2.94133e+06	198700	121920	108831	1.24921e+06	1.15645e+06	1.12838e+06	-
Zbfn003643	3,4,5-Trimethoxyphenol-β-D-apiofuranosyl-(1→6)-O-β-D-glucopyranoside	Others	Others	C20H30O13	477.16	293.09	478.169	[M-H]-	2	-	-	265357	281182	268296	20794.7	18045.7	31949.6	148085	93619.9	76895.4	-
Zbzp007397	5,6,7,7a-tetrahydro-4,4,7a-trimethyl-2(4H)-benzofuranone	Others	Others	C11H16O2	181.12	135.12	180.115	[M+H]+	1	15356-74-8	-	241483	187377	227678	227098	217881	210931	248592	281258	230742	-
Zjbn102535	1,7-dihydroxy-2,5-dimethoxy-9,10-dihydrophenanthrene	Others	Others	C16H16O4	271.1	256.07	272.105	[M-H]-	1	-	-	4.41159e+06	4.33579e+06	3.65003e+06	3.26965e+06	3.03292e+06	3.23183e+06	5.24919e+06	4.71633e+06	4.51633e+06	-
Zjbn102538	4-methoxy-9,10-dihydrophenanthrene-1,2,7-triol	Others	Others	C15H14O4	257.08	242.06	258.089	[M-H]-	2	-	-	854329	787277	794461	34320.4	31163.7	33492.7	6232.74	6232.74	6232.74	-
Zmhn000892	4-O-Glucosyl-3,4-dihydroxybenzyl alcohol	Others	Others	C13H18O8	301.09	139.05	302.1	[M-H]-	3	-	-	381343	375325	380873	310404	330360	317651	1.55077e+06	1.40626e+06	1.3132e+06	-
Zmhn003913	Dendrosinen B	Others	Others	C15H16O4	259.1	138.04	260.105	[M-H]-	1	-	-	1.48959e+07	1.65445e+07	1.59185e+07	793810	793814	1.07268e+06	158762	158762	158762	-
Zmsn002206	Cornusoside A	Others	Others	C16H24O10	375.13	153.06	376.137	[M-H]-	3	-	-	512316	535947	559673	95396	88692	101142	2.3502e+06	2.03098e+06	1.93521e+06	-
Zmxn110201	2,6-Dimethoxy-4-hydroxyphenol-1-O-ß-D-glucopyranoside	Others	Others	C14H20O9	331.1	108.02	332.111	[M-H]-	1	-	-	140243	114140	128401	158078	151729	160960	4.50297e+06	4.07238e+06	4.37507e+06	-
Cmsn005615	3,3',5-Trihydroxybibenzyl*	Others	Stilbene	C14H14O3	229.09	123.04	230.094	[M-H]-	1	86630-23-1	-	82930.7	93628.2	76839	11904.9	5523.8	12892.2	1104.76	1104.76	1104.76	-
Cmsp006710	3',4-Dihydroxy-3,5'-dimethoxybibenzyl*	Others	Stilbene	C16H18O4	275.13	137.06	274.12	[M+H]+	1	83088-28-2	-	4.22863e+06	2.39253e+06	1.57774e+06	455630	389836	445386	86277.8	74472.4	84980.8	-
Hmmn007137	Pinostilbene; 3,4'-dihydroxy-5-methoxystilbene	Others	Stilbene	C15H14O3	241.09	225.05	242.094	[M-H]-	2	42438-89-1	-	363137	338169	383268	110138	136213	128921	17392.7	17392.7	17392.7	-
Lmtp004909	Moscatilin (4,4'-Dihydroxy-3,3',5-Trimethoxybibenzyl)	Others	Stilbene	C17H20O5	305.14	151.07	304.131	[M+H]+	1	108853-14-1	-	7.71104e+06	2.009e+06	2.32991e+06	535437	463928	563334	28988.1	28988.1	28988.1	-
Lmtp005493	4,4'-Dihydroxy-3,5-dimethoxybibenzyl	Others	Stilbene	C16H18O4	275.128	135.08	274.12	[M+H]+	1	39499-96-2	C10256	3.15721e+07	2.8332e+07	2.94734e+07	5.9338e+06	5.50419e+06	5.26156e+06	197258	197258	197258	-
Lmtp006213	3'-Hydroxy-3,4,5-trimethoxybibenzyl	Others	Stilbene	C17H20O4	289.14	135.08	288.136	[M+H]+	1	-	-	2.76879e+06	2.00176e+06	2.10037e+06	2.31552e+06	2.1108e+06	2.10301e+06	105615	105615	105615	-
MWSmce023	Erianin; 3'-Hydroxy-3,4,4',5-tetramethoxybibenzyl	Others	Stilbene	C18H22O5	319.15	151.07	318.147	[M+H]+	3	95041-90-0	-	276996	158170	182151	324582	305166	358799	13689	13689	13689	-
MWSmce161	Gigantol(3,3'-Dihydroxy-5,4'-dimethoxybibenzyl)*	Others	Stilbene	C16H18O4	275.12	137.06	274.12	[M+H]+	1	67884-30-4	-	4.22418e+06	2.34924e+06	1.62449e+06	497337	347864	386543	74074.3	58180.9	80904.5	-
MWSmce317	Rhapontigenin	Others	Stilbene	C15H14O4	257.08	241.05	258.089	[M-H]-	2	500-65-2	-	183880	187579	238693	9163.73	9163.73	9163.73	9163.73	9163.73	9163.73	-
MWSslk062	4'-Methoxyresveratrol	Others	Stilbene	C15H14O3	241.09	225.06	242.094	[M-H]-	2	33626-08-3	-	503552	484257	534909	145648	197356	174352	25299.8	25299.8	25299.8	-
MWStz504	3'-O-Methylbatatasin III*	Others	Stilbene	C16H18O3	259.14	151.08	258.126	[M+H]+	1	101330-69-2	-	3.31791e+06	2.51162e+06	1.91705e+06	1.52686e+06	1.54246e+06	1.78227e+06	36155.2	36155.2	36155.2	-
Wdbn007622	Stilbostemin Q	Others	Stilbene	C16H18O4	273.12	122.04	274.12	[M+H]+	3	-	-	923183	589814	426482	126446	80344.8	104829	5748.59	9122.63	9598.21	-
Wdbp006189	Stilbostemin M*	Others	Stilbene	C16H18O4	275.13	137.06	274.12	[M+H]+	1	-	-	355678	260139	301099	100923	48258.6	100329	5257.78	5257.78	5257.78	-
Wdbp006264	Stilbostemin E*	Others	Stilbene	C16H18O4	275.13	137.06	274.12	[M+H]+	1	439900-95-5	-	4.2562e+06	2.29717e+06	1.7492e+06	454509	387381	421942	77804.8	74602.1	77845.9	-
Wdbp007358	3,5-dihydroxy-2'-methoxy-4-methylbibenzyl*	Others	Stilbene	C16H18O3	259.13	151.08	258.126	[M+H]+	1	-	-	3.33439e+06	2.39462e+06	1.78738e+06	1.57082e+06	1.50007e+06	1.67474e+06	31043.8	31043.8	31043.8	-
Zbln007887	phoyunbene F	Others	Stilbene	C15H14O4	257.08	213.06	258.089	[M-H]-	3	-	-	40005.6	37314.2	48430.6	385883	372903	436850	5000.19	5000.19	5000.19	-
Zbln008942	Batatasin V (2'-Hydroxy-3,4,5-trimethoxybibenzyl)	Others	Stilbene	C17H20O4	287.13	121.03	288.136	[M-H]-	1	65817-45-0	-	657734	337520	348112	152205	160263	212402	1587.55	1587.55	1587.55	-
Zblp006699	Dendrocandin A	Others	Stilbene	C17H20O5	305.14	150.07	304.131	[M+H]+	1	-	-	1.05031e+06	444512	552471	139959	168682	145906	6713.47	6713.47	6713.47	-
Zblp007393	Batatasin II (2,3-Dihydroxy-4,5-dimethoxybibenzyl)	Others	Stilbene	C16H18O4	275.13	167.07	274.12	[M+H]+	1	39354-56-8	-	1.94484e+07	1.59309e+07	1.56148e+07	2.877e+06	3.01321e+06	3.05723e+06	124665	124665	124665	-
Zblp007503	Crepidatin (4-Hydroxy-3,3',4',5'-tetramethoxybibenzyl)	Others	Stilbene	C18H22O5	319.15	181.09	318.147	[M+H]+	1	101508-50-3	-	398408	129849	138123	150177	97299.1	132276	8625.49	8625.49	8625.49	-
Zblp007591	5'-hydroxy-3,3',4-trimethoxylbibenzyl*	Others	Stilbene	C17H20O4	289.14	151.08	288.136	[M+H]+	1	-	-	4.36178e+06	1.95394e+06	1.69002e+06	974051	889305	1.10186e+06	25602	24649.1	35530.5	-
Zblp008298	4-hydroxy-3,3',5-trimethoxylbibenzyl	Others	Stilbene	C17H20O4	289.14	181.09	288.136	[M+H]+	1	-	-	831369	580230	626259	532540	440137	490759	28014.2	28014.2	28014.2	-
Zjbn102515	3-hydroxy-5-methoxybibenzyl	Others	Stilbene	C15H16O2	227.11	212.08	228.115	[M-H]-	1	-	-	130277	151353	131904	18857.5	21870	15946.7	581.495	581.495	581.495	-
Zjbn102516	3,3'-Dihydroxy-5-methoxybibenzyl	Others	Stilbene	C15H16O3	243.1	227.07	244.11	[M-H]-	1	-	-	146449	179999	136553	116482	98189.9	123394	4965.31	4965.31	4965.31	-
Zjbn102517	3-hydroxy-5,3'-dimethoxybibenzyl	Others	Stilbene	C16H18O3	257.12	242.09	258.126	[M-H]-	1	-	-	835981	698899	609327	580172	630852	730568	19403.8	19403.8	19403.8	-
Zjtp092402	3,4'-dihydroxy-5-methoxybibenzyl	Others	Stilbene	C15H16O3	245.12	151.07	244.11	[M+H]+	1	67884-29-1	-	923023	875165	728527	200464	189472	173088	24156.6	24156.6	24156.6	-
Zjtp092403	3,4'-dihydroxy-4,5-dimethoxybibenzyl	Others	Stilbene	C16H18O4	275.13	121.06	274.12	[M+H]+	3	-	-	3.82313e+06	2.49081e+06	2.85816e+06	1.01101e+06	673327	720375	32391.1	32391.1	32391.1	-
Zjtp092405	3'-hydroxy-3,4,5'-trimethoxybibenzyl*	Others	Stilbene	C17H20O4	289.14	151.07	288.136	[M+H]+	1	-	-	3.72801e+06	1.77223e+06	1.69293e+06	777494	837695	1.0114e+06	23807.3	13213.6	24810.8	-
Zmfn007930	aloifol I	Others	Stilbene	C16H18O4	273.11	121.03	274.12	[M-H]-	1	-	-	2.48579e+06	1.43071e+06	1.06896e+06	322315	213159	266273	32056.1	29832.2	29226.7	-
Zmhn003607	Dihydroresveratrol*	Others	Stilbene	C14H14O3	229.09	123.05	230.094	[M-H]-	1	58436-28-5	C10255	104853	132732	93785.1	10937.3	15477	14611.8	2187.47	2187.47	2187.47	-
Zmhn004017	Dendrocandin C	Others	Stilbene	C16H18O5	289.11	138.03	290.115	[M-H]-	1	-	-	2.23235e+06	1.42624e+06	1.37798e+06	27979.2	33311.5	37982.5	2953.2	2953.2	2953.2	-
Zmhn004045	Tristin(3,4',5-Trihydroxy-3'-methoxybibenzyl)	Others	Stilbene	C15H16O4	259.1	137.03	260.105	[M-H]-	3	139101-67-0	-	2.04622e+06	2.10883e+06	2.2654e+06	95832.8	86596.3	102625	17319.3	17319.3	17319.3	-
Zmhn004964	3,4-Dihydroxy-5,4'-dimethoxybibenzyl	Others	Stilbene	C16H18O4	273.11	137.03	274.12	[M-H]-	1	-	-	1.33806e+07	1.16239e+07	1.3077e+07	2948292	2.96982e+06	3.82517e+06	191955	191955	191955	-
Zmsp105190	Batatasin IV (2',3-Dihydroxy-5-methoxybibenzyl)*	Others	Stilbene	C15H16O3	245.12	121.06	244.11	[M+H]+	1	60347-67-3	C10247	990608	1.02869e+06	701845	171508	147997	184068	19179.8	19179.8	19179.8	-
Cmsp008043	Dihydropinosylvin methyl ether	Phenolic acids	Phenolic acids	C15H16O2	229.12	105.07	228.115	[M+H]+	3	17635-59-5	-	442779	384377	358989	38803.2	54585.7	34693.5	6938.7	6938.7	6938.7	-
Hahn000897	picrorhizin	Phenolic acids	Phenolic acids	C20H28O14	491.14	167.03	492.148	[M-H]-	3	60824-10-4	-	204630	209624	222397	3330.19	3330.19	3330.19	26621.8	25433	16651	-
HJN003	1-O-Sinapoyl-β-D-glucose	Phenolic acids	Phenolic acids	C17H22O10	385.113	223.062	386.121	[M-H]-	3	78185-48-5	C01175	43313.7	34084.3	34870.9	52286.9	52586	39786.4	37701.4	37756.1	28534.7	ko00940,ko01110
Hmln000873	2-O-Galloyl-D-glucose	Phenolic acids	Phenolic acids	C13H16O10	331.07	169.01	332.074	[M-H]-	1	-	-	47454.8	87126.5	68264.7	290839	289254	267921	73866.1	64785.4	31059	-
Hmmn002544	Ferulic acid-4-O-glucoside	Phenolic acids	Phenolic acids	C16H20O9	355.1	193.05	356.111	[M-H]-	3	117405-51-3	-	51632.8	44636.9	45891.5	193262	175398	202270	6609.01	6609.01	6609.01	-
Hmqp002567	4-Hydroxycinnamic acid p-hydroxyphenethylamine	Phenolic acids	Phenolic acids	C17H17NO3	284.127	147.04	283.121	[M+H]+	3	-	-	98519.4	72270.1	56631.1	68154.2	64086.6	52847.9	710678	731769	722341	-
Hmtn001120	5-(2-Hydroxyethyl)-2-O-glucosylphenol*	Phenolic acids	Phenolic acids	C14H20O8	315.109	153.056	316.116	[M-H]-	1	-	-	2.48411e+06	2.1607e+06	2.19732e+06	1.86427e+06	1.92899e+06	1.62589e+06	232604	253417	91636.7	-
Jmwn002117	2,6-dimethoxybenzene-1,4-diol 1-O-β-D-glucopyranoside	Phenolic acids	Phenolic acids	C14H20O9	331.1	153.02	332.111	[M-H]-	1	-	-	5.59214e+06	5.04095e+06	5.20856e+06	200463	210772	226875	1.31565e+06	1.09124e+06	942799	-
Labn002264	Grevilloside G*	Phenolic acids	Phenolic acids	C14H20O8	315.11	153.05	316.116	[M-H]-	1	791846-69-0	-	1.69938e+06	1.38212e+06	1.75401e+06	1.80925e+06	1.59572e+06	1.53429e+06	179638	172445	203473	-
Labn002716	galloyl acetyl glucoside	Phenolic acids	Phenolic acids	C15H18O11	373.08	169.02	374.085	[M-H]-	2	-	-	343495	371891	378318	13755.9	13755.9	13755.9	187073	208210	170106	-
Labn004065	4-Hydroxybenzoyl acetyl glucoside	Phenolic acids	Phenolic acids	C15H18O9	341.09	137.03	342.095	[M-H]-	2	-	-	107259	144317	118334	6078.4	6078.4	6078.4	106187	109021	111966	-
Lafp002722	3-Hydroxy-1-(4-hydroxy-3,5-dimethoxy-phenyl)-propan-1-one glucoside	Phenolic acids	Phenolic acids	C17H24O10	389.15	155.07	388.136	[M+H]+	1	-	-	714316	622911	778157	43447.6	68356	53713.1	5348.57	3134.63	10595.5	-
Lahp003733	Clausenaglycoside A	Phenolic acids	Phenolic acids	C17H26O8	359.17	197.12	358.163	[M+H]+	3	-	-	444276	466208	446318	27282	28958	40467.4	2119.16	2119.16	2119.16	-
Lakn001671	2-β-D-Glucopyranosyloxy-5-hydroxy-phenylacetic acid	Phenolic acids	Phenolic acids	C14H18O9	329.09	123.05	330.095	[M-H]-	1	-	-	49964.6	31964.2	44359.1	119976	111478	102139	74479.9	64414.3	48993	-
Lakn002165	Protocatechuic acid glucosyl xyloside*	Phenolic acids	Phenolic acids	C18H24O13	447.12	152.01	448.122	[M-H]-	1	-	-	290761	326081	332188	2.00924e+06	1.80403e+06	1.9595e+06	178190	208687	153222	-
Lakn002786	Protocatechuic acid xylosyl xyloside	Phenolic acids	Phenolic acids	C17H22O12	417.11	152.01	418.111	[M-H]-	1	-	-	139535	168109	162920	547795	511667	574352	113367	108900	49090.6	-
Lalp008646	Benzyl 2-hydroxy-3,6-dimethoxybenzoate	Phenolic acids	Phenolic acids	C16H16O5	289.11	181.05	288.1	[M+H]+	2	-	-	633027	431350	456366	388777	368842	377906	25988.6	25988.6	25988.6	-
Lalp013087	Bis(2-ethyl-hexyl)-phthalate	Phenolic acids	Phenolic acids	C24H38O4	391.28	149.02	390.277	[M+H]+	1	-	-	2.78031e+06	5.34e+06	3.40464e+06	2.87062e+06	3.3037e+06	1.66953e+06	1.34923e+06	1.5813e+06	1.23496e+06	-
Layp004192	3,4,5-Trimethoxyphenol-1-O-β-D-malonylglucoside	Phenolic acids	Phenolic acids	C18H24O12	433.13	185.08	432.127	[M+H]+	1	-	-	3.59172e+06	2.87679e+06	2.97874e+06	14020.8	7678.68	10090.4	85695.1	75408.8	121454	-
Lman002731	Grevilloside F	Phenolic acids	Phenolic acids	C15H18O9	341.09	135.04	342.095	[M-H]-	3	1094004-50-8	-	175791	175791	175791	175791	175791	175791	1.9224e+06	2.14688e+06	2.17663e+06	-
Lmbn013410	2,4-Di-Tert-Butylphenol	Phenolic acids	Phenolic acids	C14H22O	205.16	189.127	206.167	[M-H]-	1	96-76-4	-	990121	872589	1.15721e+06	791679	697829	845852	789946	688496	671251	-
Lmdn002671	Purpureaside C*	Phenolic acids	Phenolic acids	C35H46O20	785.251	623.223	786.258	[M-H]-	3	108648-07-3	C10488	97076.9	102614	91361.4	672863	912849	642687	96662.4	77941.9	62827.7	-
Lmdn003756	Methyl caffeate	Phenolic acids	Phenolic acids	C10H10O4	193.05	135.05	194.058	[M-H]-	2	3843-74-1	C10477	370949	403650	458193	15988.9	15988.9	15988.9	15988.9	15988.9	15988.9	-
Lmfn000604	6-O-Galloyl-β-D-glucose*	Phenolic acids	Phenolic acids	C13H16O10	331.067	169.014	332.074	[M-H]-	1	13186-19-1	-	102125	58895.4	95871.9	401031	385761	361593	79876.3	72840	54737	-
Lmfn003035	6-O-p-Coumaroyl-β-D-glucose	Phenolic acids	Phenolic acids	C15H18O8	325.09	145.03	326.1	[M-H]-	1	114297-65-3	-	58483.6	58483.6	58483.6	58483.6	58483.6	58483.6	818707	797784	608688	-
Lmjn002534	Darendoside A	Phenolic acids	Phenolic acids	C19H28O11	431.16	149.05	432.163	[M-H]-	3	149596-95-2	-	307783	318219	299291	85657.7	116498	120658	4418.3	4418.3	4418.3	-
Lmmn000774	Dihydrocaffeoylglucose*	Phenolic acids	Phenolic acids	C15H20O9	343.103	181.051	344.111	[M-H]-	2	-	-	32977.1	30144.9	40362	3424.38	3424.38	3424.38	62348.6	53716.5	58444	-
Lmqp008175	Methyl Cinnamate	Phenolic acids	Phenolic acids	C10H10O2	163.08	103.05	162.068	[M+H]+	3	103-26-4	C06358	343854	325652	242508	3.78366e+06	2.40278e+06	3.02211e+06	3.34962e+06	3.0768e+06	3.23173e+06	-
Lmsn001014	1-O-Galloyl-β-D-glucose*	Phenolic acids	Phenolic acids	C13H16O10	331.07	169.01	332.074	[M-H]-	1	58511-73-2	C01158	99003.2	77528.4	92603.2	285664	388920	340545	78393.2	74451	68742.4	ko00999
Lmsn002288	1-O-Caffeoyl-(6-O-glucosyl)-β-D-glucose	Phenolic acids	Phenolic acids	C21H28O14	503.14	341.09	504.148	[M-H]-	1	-	-	2370.41	2370.41	2370.41	11852	40399.8	20388.5	135134	67617.8	111270	-
Lmsn002548	Caffeic acid 4-O-glucoside	Phenolic acids	Phenolic acids	C15H18O9	341.09	161.02	342.095	[M-H]-	1	14364-08-0	C10433	46603.3	46603.3	46603.3	46603.3	46603.3	46603.3	499908	475382	565013	-
Lmsn004970	3,6-Di-O-caffeoyl glucose	Phenolic acids	Phenolic acids	C24H24O12	503.12	179.04	504.127	[M-H]-	1	-	-	23922.9	23922.9	23922.9	23922.9	23922.9	23922.9	488219	248296	339215	-
Lmtn000940	1-O-(3,4-Dihydroxy-5-methoxy-benzoyl)-glucoside	Phenolic acids	Phenolic acids	C14H18O10	345.08	139.04	346.09	[M-H]-	2	-	-	168332	157053	153663	770479	778246	696581	88316.3	74784.2	82686.1	-
Lmwp011196	Bis(2-ethylhexyl)phthalate	Phenolic acids	Phenolic acids	C24H38O4	391.284	149.023	390.277	[M+H]+	1	117-81-7	C03690	3.53579e+06	6.51126e+06	4.46765e+06	3.22438e+06	4.49964e+06	2.3348e+06	1.79994e+06	2.15395e+06	1.71107e+06	-
Lmxp011770	Diisobutyl phthalate*	Phenolic acids	Phenolic acids	C16H22O4	279.159	149.023	278.152	[M+H]+	1	84-69-5	C15205	403944	397322	387322	270661	244282	253532	226222	249939	205122	-
mws0749	4-Hydroxybenzoic acid	Phenolic acids	Phenolic acids	C7H6O3	137.02	93.03	138.032	[M-H]-	3	99-96-7	C00156	369194	389842	380756	7784.71	7784.71	7784.71	68397	38923.6	47587.1	ko00130,ko00790,ko01100,ko01110,ko01240
mws1150	Echinacoside*	Phenolic acids	Phenolic acids	C35H46O20	785.251	623.219	786.258	[M-H]-	3	82854-37-3	C10450	21762.8	34479.7	47172	243333	272125	276948	38186.3	23008.9	33234.9	-
mws1195	p-Coumaric acid methyl ester	Phenolic acids	Phenolic acids	C10H10O3	179.07	147.04	178.063	[M+H]+	3	19367-38-5	-	8713.16	8713.16	8713.16	8713.16	8713.16	8713.16	523015	540167	506284	-
MWS1743	alpha-hexylcinnamaldehyde	Phenolic acids	Phenolic acids	C15H20O	217.16	129.07	216.151	[M+H]+	3	101-86-0	-	41197	40036	43560.2	22714.1	8885.53	13572	9664.96	15985.8	16425.1	-
MWS2070	Propyl 4-hydroxybenzoate	Phenolic acids	Phenolic acids	C10H12O3	179.07	92.03	180.079	[M-H]-	3	94-13-3	-	45949.6	51453.8	52293.6	59501.4	72744.2	74280	14676.8	16231.5	17611.4	-
MWS2099	4-Methylbenzoic acid	Phenolic acids	Phenolic acids	C8H8O2	137.06	77.04	136.052	[M+H]+	3	99-94-5	C01454	66340.7	64404.9	61762.3	12352.5	12352.5	12352.5	306163	374246	348836	ko01100
MWSHC2022	Glucosyringic acid	Phenolic acids	Phenolic acids	C15H20O10	359.1	197.05	360.106	[M-H]-	1	33228-65-8	-	3.1043e+06	3.04861e+06	2.4382e+06	462905	482387	440618	1.4174e+06	1.27801e+06	1.28189e+06	-
MWSmce277	Helicide	Phenolic acids	Phenolic acids	C13H16O7	285.09	123.04	284.09	[M+H]+	1	80154-34-3	-	355478	355478	355478	355478	355478	355478	2.35933e+06	2.43552e+06	2.37683e+06	-
MWSmce341	Butyl isobutyl phthalate*	Phenolic acids	Phenolic acids	C16H22O4	279.16	149.03	278.152	[M+H]+	1	17851-53-5	-	396162	398275	377506	288636	245496	268479	228896	238352	223843	-
MWSmce637	Methyl anisate	Phenolic acids	Phenolic acids	C9H10O3	167.07	135.04	166.063	[M+H]+	3	121-98-2	-	360527	257163	313875	58051.6	54116.7	54733.8	3068.32	3068.32	3068.32	-
MWSslk097	Dimethyl phthalate	Phenolic acids	Phenolic acids	C10H10O4	195.06	163.04	194.058	[M+H]+	1	131-11-3	C11233	561672	494066	490821	198970	153217	126299	170096	92492.3	143571	-
MWStz371	Protocatechuic acid 4-O-beta-glucoside*	Phenolic acids	Phenolic acids	C13H16O9	315.07	153.02	316.079	[M-H]-	1	7361-59-3	-	573050	523652	549447	299533	378711	294793	237315	272169	181846	-
NK10253223	2-Amino-3-methoxybenzoic acid	Phenolic acids	Phenolic acids	C8H9NO3	168.06	94.06	167.058	[M+H]+	3	3177-80-8	C05831	44152	39246.8	49602.1	150267	109954	122610	204481	189727	110276	ko00380
pmb2654	Anthranilate-1-O-Sophoroside	Phenolic acids	Phenolic acids	C19H27NO12	460.15	117.9	461.153	[M-H]-	3	-	-	933939	794767	709812	79932.4	79991.6	81928.3	44578.3	41163.3	48420.1	-
pmb2871	1-O-Gentisoyl-β-D-glucoside*	Phenolic acids	Phenolic acids	C13H16O9	315.072	153.019	316.079	[M-H]-	1	23445-11-6	-	879667	802034	864929	641087	553794	533887	734911	611072	595951	-
pmb3056	Homovanilloylquinic acid	Phenolic acids	Phenolic acids	C16H20O9	355.1	121.03	356.111	[M-H]-	3	-	-	20703.8	20703.8	20703.8	20703.8	20703.8	20703.8	370683	328699	309963	-
pmb3142	Salicylic acid-2-O-glucoside	Phenolic acids	Phenolic acids	C13H16O8	299.08	137.02	300.084	[M-H]-	3	10366-91-3	-	105189	118281	115470	133597	128405	141519	1.96705e+06	2.08167e+06	1.97864e+06	-
pme1292	Homogentisic acid*	Phenolic acids	Phenolic acids	C8H8O4	167.03	123.05	168.042	[M-H]-	3	451-13-8	C00544	44426.2	25500.4	49424.9	5100.09	5100.09	5100.09	38728	37374.9	48338.8	ko00130,ko00350,ko01100,ko01240
pme2598	3,4-Dihydroxybenzeneacetic acid*	Phenolic acids	Phenolic acids	C8H8O4	167.03	123.05	168.042	[M-H]-	3	102-32-9	C01161	59214	66162.4	56667.9	7930.43	7930.43	7930.43	101616	61737.4	78866.5	ko00350,ko01100
pmn001367	Protocatechuic acid-4-O-glucoside*	Phenolic acids	Phenolic acids	C13H16O9	315.072	153.017	316.079	[M-H]-	1	-	-	628293	531544	623974	318942	379772	405556	587134	261829	385816	-
pmn001419	1-O-p-Coumaroyl-β-D-glucose*	Phenolic acids	Phenolic acids	C15H18O8	325.09	163.04	326.1	[M-H]-	1	7139-64-2	C16827	315179	315179	315179	315179	315179	315179	3.68921e+06	2.73032e+06	2.06273e+06	-
pmp001125	Dendrobin A	Phenolic acids	Phenolic acids	C16H18O4	275.13	151.08	274.12	[M+H]+	1	-	-	4.09637e+06	2.32147e+06	1.59474e+06	371680	361162	382027	52654.7	69516.2	77059.9	-
Wacyp04478	4-(2,6-Dihydroxybenzoyl)-3-Formyl-5-Hydroxybenzoic acid	Phenolic acids	Phenolic acids	C15H10O7	303.05	165.02	302.043	[M+H]+	2	127448-92-4	-	46953.6	70255.1	46199.6	407587	515750	421548	263287	276911	247340	-
Wacyp09192	2,5-O-Di-CinnamylSorbitol	Phenolic acids	Phenolic acids	C24H30O6	415.21	119.09	414.204	[M+H]+	1	-	-	2.29907e+07	1.97605e+07	2.17845e+07	1.49906e+07	1.81954e+07	1.40971e+07	1.8951e+07	1.98273e+07	1.81737e+07	-
Wahln03557	Dihydrosinapic Acid glucoside	Phenolic acids	Phenolic acids	C17H24O10	387.13	207.06	388.136	[M-H]-	1	-	-	509289	511735	485628	2980.9	2980.9	2980.9	2980.9	2980.9	2980.9	-
Walbn06605	2,3-bis(2-carboxyphenyl)succinic acid	Phenolic acids	Phenolic acids	C18H14O8	357.06	121.03	358.069	[M-H]-	1	-	-	146786	155845	162479	74817.2	62151	79818.8	143129	142876	99479.9	-
Walbp08551	3,5-Di-tert-butylbenzoic acid	Phenolic acids	Phenolic acids	C15H22O2	235.17	179.11	234.161	[M+H]+	2	16225-26-6	-	1.00692e+06	1.00234e+06	920617	603340	607040	587030	530344	536725	475982	-
Wamxn02513	Protocatechuic acid-1'-O-xyloside	Phenolic acids	Phenolic acids	C12H14O8	285.06	152.01	286.069	[M-H]-	1	-	-	6383.49	4885.63	9964.78	170783	161825	157030	324355	271807	290786	-
Waptn02053	5-{[2-O-(beta-d-apiofuranosyl)-beta-d-glucopyranosyl]oxy}-2-hydroxybenzoic acid*	Phenolic acids	Phenolic acids	C18H24O13	447.11	152.01	448.122	[M-H]-	1	-	-	285928	263372	311644	1.45698e+06	1.55858e+06	1.83972e+06	145373	155005	103476	-
Waptn02692	3-(3,4-dihydroxyphenyl)propanoic acid glucoside*	Phenolic acids	Phenolic acids	C15H20O9	343.1	181.05	344.111	[M-H]-	2	-	-	27208.5	56041.9	30910.9	3477.13	3477.13	3477.13	52695.8	32857.9	62160.1	-
Waptn02904	3-(3,5-dihydroxyphenyl)propanoic acid glucoside*	Phenolic acids	Phenolic acids	C15H20O9	343.1	181.05	344.111	[M-H]-	2	-	-	45264	38823.6	35161.5	3282.14	3282.14	3282.14	22962.3	54784	47032.4	-
Wasyqn2135	Gallic Acid 4-O-Glucoside	Phenolic acids	Phenolic acids	C13H16O10	331.07	168.01	332.074	[M-H]-	2	-	-	2.38308e+06	2.22742e+06	2.52612e+06	117543	112261	104082	604990	519963	430929	-
Wasyqn2170	Vanillic acid glucoside	Phenolic acids	Phenolic acids	C14H18O9	329.09	167.03	330.095	[M-H]-	1	32142-31-7	-	5.34469e+06	5.18207e+06	5.30006e+06	742187	687114	646044	5.77899e+06	5.27335e+06	5.0293e+06	-
Wasyqn2983	3-[4-(Beta-D-Glucopyranosyloxy)Phenyl]Propionic Acid	Phenolic acids	Phenolic acids	C15H20O8	327.11	165.06	328.116	[M-H]-	2	-	-	14628.7	14903	19015.3	38754	41208.9	56307.3	2925.74	2925.74	2925.74	-
Wasyqn2995	Trans-Caffeic Acid [Apiosyl-(1→6)-Glucosyl] Ester	Phenolic acids	Phenolic acids	C20H26O13	473.13	179.03	474.137	[M-H]-	2	-	-	81472.6	95875.6	81834.6	16636.3	14256.1	22206.5	2851.21	2851.21	2851.21	-
Wasyqp3073	p-Coumaroyl Aminogalactitol	Phenolic acids	Phenolic acids	C15H21NO8	344.13	147.04	343.127	[M+H]+	1	-	-	669711	669711	669711	669711	669711	669711	6.61994e+06	6.22372e+06	6.52106e+06	-
WaYn002313	Homosyringic Acid 4'-O-Glucoside	Phenolic acids	Phenolic acids	C16H22O10	373.11	193.05	374.121	[M-H]-	1	-	-	1.57131e+06	1.72364e+06	1.73685e+06	107881	119126	139996	1364.92	1364.92	1364.92	-
Wayn002532	Gallic acid-1-O-xyloside	Phenolic acids	Phenolic acids	C12H14O9	301.06	168.01	302.064	[M-H]-	1	-	-	8880.79	13816.7	14692.7	185798	150544	167492	147238	123232	93032.6	-
WaYn002949	Isosalicin	Phenolic acids	Phenolic acids	C13H18O7	285.1	89.02	286.105	[M-H]-	1	-	-	30054.3	11069.4	12134.1	12916	7802.75	8649.64	1560.55	1560.55	1560.55	-
WaYn005980	Salicin 7-O-p-Coumarate	Phenolic acids	Phenolic acids	C22H24O9	431.135	163.04	432.142	[M-H]-	3	-	-	1477.26	1477.26	1477.26	1477.26	1477.26	1477.26	33306.1	21481.5	13597.6	-
Wbmp011762	Dibutylphthalate*	Phenolic acids	Phenolic acids	C16H22O4	279.16	149.02	278.152	[M+H]+	1	-	-	435372	455112	372741	276513	253432	270829	222825	206499	216652	-
Wchn003509	Syringoyl-D-Glucose	Phenolic acids	Phenolic acids	C15H20O10	359.1	239.06	360.106	[M-H]-	2	-	-	236255	230079	210447	51463.5	47184.5	42161.7	59123.2	50636.3	47752.1	-
Wdtp003420	1-O-Feruloyl-beta-D-glucose	Phenolic acids	Phenolic acids	C16H20O9	357.12	177.05	356.111	[M+H]+	1	-	-	2278.94	2278.94	2278.94	2278.94	2278.94	2278.94	175102	152688	184139	-
Wmmn000117	mudanoside B	Phenolic acids	Phenolic acids	C18H24O14	463.11	168.01	464.117	[M-H]-	1	203511-37-9	-	82234.4	87739.5	133327	303704	284959	349296	85576.4	79665.5	75771.8	-
Yhhn008774	hemerocallin	Phenolic acids	Phenolic acids	C26H22O6	429.132	429.133	430.142	[M-H]-	3	99305-33-6	C09971	16569.1	16569.1	16569.1	16569.1	16569.1	16569.1	250812	289568	230242	-
Zbdp002392	Piperonylic acid	Phenolic acids	Phenolic acids	C8H6O4	167.03	123.04	166.027	[M+H]+	2	94-53-1	-	1.39064e+07	1.29328e+07	1.16825e+07	939510	665382	731210	2.31321e+06	2.32155e+06	2.25823e+06	-
Zbfn002396	6-O-Dihydrocaffeoylglucose	Phenolic acids	Phenolic acids	C15H20O9	343.1	163.04	344.111	[M-H]-	2	-	-	132790	102377	129579	20322.5	24842.2	17541	3508.21	3508.21	3508.21	-
Zbfn002690	1-(4-Hydroxybenzoyl)Glucose; 25545-07-7	Phenolic acids	Phenolic acids	C13H16O8	299.08	93.03	300.084	[M-H]-	1	-	-	30095.9	40348	43574.3	274576	382598	325117	17606.9	23894.7	15814	-
Zbfn003867	2-O-(3,4-dihydroxyphenylacetyl)-6-O-caffeoylglucoside	Phenolic acids	Phenolic acids	C23H24O12	491.12	161.02	492.127	[M-H]-	2	-	-	14722	14722	14722	14722	14722	14722	206881	180997	154649	-
Zmhn001358	4-O-Glucosyl-4-hydroxybenzoic acid	Phenolic acids	Phenolic acids	C13H16O8	299.08	137.02	300.084	[M-H]-	1	-	-	67367.1	67367.1	67367.1	67367.1	67367.1	67367.1	923683	779182	653659	-
Zmhn001703	5-O-Galloyl-D-hamamelose*	Phenolic acids	Phenolic acids	C13H16O10	331.07	169.02	332.074	[M-H]-	1	-	-	97351.9	84694.2	78786.9	345355	476581	396996	63003.4	70946.5	72460.9	-
Zmhn001793	6-O-Caffeoyl-D-glucose	Phenolic acids	Phenolic acids	C15H18O9	341.09	179.03	342.095	[M-H]-	2	-	-	365913	365913	365913	365913	365913	365913	3.17032e+06	3.80693e+06	3.46499e+06	-
Zmhn001926	1-O-Salicyloyl-β-D-glucose	Phenolic acids	Phenolic acids	C13H16O8	299.08	137.02	300.084	[M-H]-	1	60517-74-0	-	48214.5	48214.5	48214.5	48214.5	48214.5	48214.5	760346	735928	666924	-
Zmhn002301	p-Coumaric acid-4-O-glucoside*	Phenolic acids	Phenolic acids	C15H18O8	325.093	163.039	326.1	[M-H]-	1	117405-48-8	C06739	93713.2	93713.2	93713.2	93713.2	93713.2	93713.2	1.04324e+06	743711	677092	-
Zmhn002334	6-O-Feruloyl-β-D-glucose	Phenolic acids	Phenolic acids	C16H20O9	355.1	193.05	356.111	[M-H]-	2	137887-25-3	-	9532.66	9532.66	9532.66	9532.66	9532.66	9532.66	99410.2	87151.3	95683.8	-
Zmhn002422	1-O-Feruloyl-β-D-glucose	Phenolic acids	Phenolic acids	C16H20O9	355.103	193.052	356.111	[M-H]-	3	7196-71-6	C17759	7810.89	7810.89	7810.89	7810.89	7810.89	7810.89	141039	111232	133047	-
Zmhn002750	4-O-(6'-O-Glucosylcaffeoyl)-4-hydroxybenzoic acid	Phenolic acids	Phenolic acids	C22H22O11	461.11	323.08	462.116	[M-H]-	2	-	-	14482.6	14482.6	14482.6	14482.6	14482.6	14482.6	174930	140435	88967.7	-
Zmln000668	Monogalloyl-diglucose	Phenolic acids	Phenolic acids	C19H26O15	493.12	169.01	494.127	[M-H]-	2	-	-	127681	126710	127359	20582.3	26853.5	21789.7	4116.45	4116.45	4116.45	-
Lmyp008903	5-Hydroxydigitolutein	Quinones	Anthraquinone	C16H12O5	285.08	257.08	284.068	[M+H]+	2	-	-	7.18519e+06	4.78132e+06	4.69279e+06	4.58425e+06	3.95207e+06	3.55679e+06	677934	585220	771580	-
MWS20168	Alizarin 1-methyl ether	Quinones	Anthraquinone	C15H10O4	253.05	210.04	254.058	[M-H]-	3	-	-	53661.4	31071.6	30743.5	185910	176228	160784	6148.7	6148.7	6148.7	-
MWS20169	2,5-dihydroxy-1-methoxy-anthraquinone	Quinones	Anthraquinone	C15H10O5	269.05	254.02	270.053	[M-H]-	3	-	-	26501.7	18116.2	25461.6	118837	127867	139976	2603.68	2603.68	2603.68	-
pmp000608	Aurantio-obtusin-6-O-Glucoside	Quinones	Anthraquinone	C23H24O12	493.13	331.08	492.127	[M+H]+	3	129025-96-3	C10303	46054.5	44072.1	20194.4	653335	430037	311543	243669	227830	254090	-
Zmdn011161	Chrysophanol-9-anthrone	Quinones	Anthraquinone	C15H12O3	239.07	223.03	240.079	[M-H]-	2	491-58-7	C10314	1.63393e+06	1.53223e+06	1.67688e+06	1.53471e+06	1.69497e+06	1.59029e+06	803846	797507	623500	-
Lmqn003292	4,5,8-Trihydroxy-α-tetralone-5-O-glucoside	Quinones	Naphthol	C16H20O9	355.1	193.05	356.111	[M-H]-	1	-	-	4318.2	4318.2	4318.2	4318.2	4318.2	4318.2	127981	114808	121896	-
Lmqn005782	4,5,8-Trihydroxy-α-tetralone	Quinones	Naphthol	C10H10O4	193.05	133.03	194.058	[M-H]-	3	-	-	1006.63	1006.63	1006.63	1006.63	1006.63	1006.63	78383.1	59735.4	74565.5	-
Cmsn006847	2-methoxy-9,10-dihydrophenanthrene-4,5-diol	Quinones	PhenAnthraquinones	C15H14O3	241.09	226.06	242.094	[M-H]-	1	70205-50-4	-	70818.5	74864.5	46103	9220.61	9220.61	9220.61	111390	139370	158053	-
Cmsp005585	Ephemeranthol A	Quinones	PhenAnthraquinones	C16H16O4	273.11	195.08	272.105	[M+H]+	1	135545-86-7	-	319446	341301	289250	82130	71295.6	48301.4	3130.71	3130.71	3130.71	-
Cmsp007094	Nudol	Quinones	PhenAnthraquinones	C16H14O4	271.1	225.09	270.089	[M+H]+	1	86630-46-8	-	162621	156755	125108	55986.5	53099.9	78794	2898.96	2898.96	2898.96	-
Cmsp007222	Erianthridin	Quinones	PhenAnthraquinones	C16H16O4	273.11	241.09	272.105	[M+H]+	2	101508-48-9	-	89738.6	48472.5	52722.6	7674.29	15380.4	9847.73	1534.86	1534.86	1534.86	-
Cmsp007709	Ephemeranthol B; Flavanthridin	Quinones	PhenAnthraquinones	C16H16O4	273.11	241.09	272.105	[M+H]+	1	130827-44-0	-	2.84145e+06	2.59251e+06	2.01573e+06	1.2495e+06	985675	1.02229e+06	2.25203e+06	2.0378e+06	1.5957e+06	-
Zbln007388	4,6-dimethoxy-9,10-dihydrophenanthrene-2,3,7-triol	Quinones	PhenAnthraquinones	C16H16O5	287.09	151	288.1	[M-H]-	1	-	-	51093.9	55383.9	53247.2	13747.6	14229.7	13754.8	2296.86	2296.86	2296.86	-
Zbln007541	2,7-Dihydroxy-4-methoxy-9,10-dihydrophenanthrene; Coelonin	Quinones	PhenAnthraquinones	C15H14O3	241.09	182.08	242.094	[M-H]-	1	82344-82-9	-	28451.5	22936.1	25090.4	14197.5	11067.7	19399.5	1484.41	1484.41	1484.41	-
Zbln008063	4,6-dimethoxyphenanthrene-2,3,7-triol	Quinones	PhenAnthraquinones	C16H14O5	285.08	211.04	286.084	[M-H]-	1	-	-	187322	156897	174860	140410	103524	175922	103125	130575	92939.1	-
Zbln008199	bulbophylol B	Quinones	PhenAnthraquinones	C16H14O5	285.08	227.04	286.084	[M-H]-	2	-	-	107230	84320.4	106866	84083.1	58370.5	83251.2	60204.8	68154.7	58468.4	-
Zbln008310	Cannabidihydrophenanthrene	Quinones	PhenAnthraquinones	C15H14O3	241.09	182.07	242.094	[M-H]-	1	-	-	16014.6	23209.8	24891.2	982234	1.12681e+06	1.17248e+06	34980.9	40909.2	42648.1	-
Zbln008796	eulophiol	Quinones	PhenAnthraquinones	C16H16O4	271.1	213.06	272.105	[M-H]-	2	87402-72-0	-	990109	859933	996742	241024	243415	273021	18053.4	18053.4	18053.4	-
Zbln009367	Hircinol（2,5-Dihydroxy-4-methoxy-9,10-dihydrophenanthrene）	Quinones	PhenAnthraquinones	C15H14O3	241.09	198.07	242.094	[M-H]-	1	41060-05-3	C10261	53801.9	41145.2	41705	91094.2	93678.8	92279.8	99131.3	94103.2	96142.5	-
Zbln009562	2,5-dihydroxy-3,4-dimethoxy-9,10-dihydrophenanthrene	Quinones	PhenAnthraquinones	C16H16O4	271.1	213.06	272.105	[M-H]-	1	-	-	619516	609996	584198	451131	345095	380374	805405	761123	669557	-
Zbln009835	2,7-dihydroxy-3,4-dimethoxy-9,10-dihydrophenanthrene	Quinones	PhenAnthraquinones	C16H16O4	271.1	213.05	272.105	[M-H]-	1	-	-	645732	598714	570443	394542	357400	373775	851914	800608	670735	-
Zbln010189	orchinol	Quinones	PhenAnthraquinones	C16H16O3	255.1	225.06	256.11	[M-H]-	2	41060-20-2	C10272	7301.26	7301.26	7301.26	84924.9	72550.8	81458.2	36506.3	39035.3	44338.8	-
Zblp006945	3,6-dimethoxy-4-phenethylbenzene-1,2-diol	Quinones	PhenAnthraquinones	C16H18O4	275.13	181.08	274.12	[M+H]+	1	-	-	1.86371e+06	1.24971e+06	1.33416e+06	364951	283142	246377	25243.1	25243.1	25243.1	-
Zjbn102537	Coelonin	Quinones	PhenAnthraquinones	C15H14O3	241.09	226.06	242.094	[M-H]-	1	-	-	400574	334165	343909	667176	589286	626000	771066	885496	912920	-
Zmfn007793	2,3-dihydroxy-7-methoxy-9,10-dihydro-phenanthrene	Quinones	PhenAnthraquinones	C15H14O3	241.09	198.07	242.094	[M-H]-	1	-	-	31668.7	33101	40601.3	16207.5	33804.9	15197.8	14053.2	25726.3	23602.1	-
Zmhp008540	Denbinobin	Quinones	PhenAnthraquinones	C16H12O5	285.08	242.06	284.068	[M+H]+	1	82526-36-1	-	1.94357e+07	1.3799e+07	1.28359e+07	1.22643e+07	1.12198e+07	1.00703e+07	1.86541e+06	1.75145e+06	2.19515e+06	-
Walbp06373	2-Ethynyl-5-methoxybenzo-1,4-quinone	Quinones	Quinones	C9H6O3	163.04	77.04	162.032	[M+H]+	3	82511-23-7	-	1.61576e+06	1.68862e+06	1.5915e+06	491913	395758	396961	300794	389466	358283	-
Wbtp005759	1,2,5,7,8-pentahydroxy-3-methylanthracene-9,10-dione	Quinones	Quinones	C15H10O7	303.05	303.05	302.043	[M+H]+	3	-	-	20829.3	36894.8	52343.9	31574.8	72642.6	55292.8	88773.9	84263.6	202110	-
Ymln108520	Aloesaponol Ⅲ	Quinones	Quinones	C15H14O4	257.08	257.09	258.089	[M-H]-	2	64284-37-3	-	723922	612854	775467	6.99067e+06	7.2751e+06	7.87992e+06	85428.1	70142.1	60677.2	-
Zbzn008048	Embelin	Quinones	Quinones	C17H26O4	293.18	221.15	294.183	[M-H]-	1	550-24-3	-	463141	470994	169303	359943	203317	321856	235329	356101	158025	-
Zbzp007301	2-Methoxy-6-undecyl-1,4-benzoquinone	Quinones	Quinones	C18H28O3	293.21	55.05	292.204	[M+H]+	2	-	-	6868.03	6868.03	6868.03	53116.4	36026.7	34340.1	1.96998e+06	2.11718e+06	2.23363e+06	-
Zbzp010481	1-(3,5-Dihydroxyphenyl)pentadecan-1-one	Quinones	Quinones	C21H34O3	335.26	335.26	334.251	[M+H]+	2	-	-	8978.75	50863	64499.5	8978.75	132985	160008	75104.8	100283	122628	-
Lskp211425	Stigmast-4-ene-3,6-dione	Steroids	Steroid	C29H46O2	427.36	165.09	426.35	[M+H]+	3	23670-94-2	-	5.47178e+06	7.87476e+06	5.43934e+06	190246	182494	132449	49759.2	95669.5	79788.2	-
Wayn005368	3,3'-Di-O-Methylellagic acid 4'-glucoside	Tannins	Tannin	C22H20O13	491.08	329.03	492.09	[M-H]-	3	51803-68-0	-	1058.14	1058.14	1058.14	139753	153925	105085	37905	22106.4	48422	-
Hmqp006656	12-Hydroxyhydromethylabietate	Terpenoids	Ditepenoids	C21H34O3	335.26	335.26	334.251	[M+H]+	2	-	-	400233	6001.94	127293	85799.9	6001.94	186463	149666	6001.94	30009.7	-
Lasp013837	Ent-16beta-Methoxy-19-Kauranoic Acid	Terpenoids	Ditepenoids	C21H34O3	335.26	81.07	334.25	[M+H]+	3	-	-	773775	6953.59	289429	165039	1390.72	373446	395482	12615.6	79846	-
Lmbn014696	Pimaric acid	Terpenoids	Ditepenoids	C20H30O2	301.217	301.217	302.225	[M-H]-	3	127-27-5	C09159	496608	496608	496608	496608	496608	496608	1.1286e+07	8.39854e+06	8.10838e+06	-
Lmmn006246	7β-Hydroxydarutigenol	Terpenoids	Ditepenoids	C20H34O4	337.23	157.12	338.246	[M-H]-	3	1188281-99-3	-	7817.78	4584.83	5359.81	916.965	916.965	916.965	19642.5	18634.1	20838.2	-
Lskp211210	Sapidisin E	Terpenoids	Ditepenoids	C21H36O5	369.26	277.21	368.256	[M+H]+	3	-	-	2933.01	2933.01	2933.01	2933.01	2933.01	2933.01	825986	907425	989210	-
mws4017	Ferruginol*	Terpenoids	Ditepenoids	C20H30O	285.222	285.222	286.23	[M-H]-	2	514-62-5	C09092	506591	669868	908116	638585	649328	636800	505595	645172	570679	ko00904,ko01110
MWSslk208	Kaurenoic Acid	Terpenoids	Ditepenoids	C20H30O2	301.22	301.22	302.225	[M-H]-	2	6730-83-2	C11874	481139	481139	481139	481139	481139	481139	1.12905e+07	8.17215e+06	8.18187e+06	ko00904,ko01100,ko01110
Qmdp112307	Viterotulin C	Terpenoids	Ditepenoids	C24H38O6	423.27	387.25	422.267	[M+H]+	3	-	-	38620.9	38620.9	38620.9	38620.9	38620.9	38620.9	538819	493327	556978	-
Sayp012405	Tomocinol A	Terpenoids	Ditepenoids	C22H36O3	349.27	179.14	348.266	[M+H]+	3	-	-	1.07956e+06	949932	807134	100792	44391.4	46559.6	3.74339e+06	4.50707e+06	5.1152e+06	-
Wbkn004126	Javanicolide C	Terpenoids	Ditepenoids	C26H36O11	523.22	361.16	524.226	[M-H]-	3	-	-	160613	139026	90118.1	38025.1	42977.1	23154.8	239956	159360	205403	-
Wbmn009893	3-Acetoxy-9,13-epoxy-16-hydroxy-labda-15,16-olide	Terpenoids	Ditepenoids	C22H34O6	393.22	333.21	394.236	[M-H]-	2	-	-	8319.44	6976.76	7392.53	14702	13215	16906.6	173262	189767	192578	-
Wbmp010456	Macrophypene B	Terpenoids	Ditepenoids	C18H28O2	277.22	93.07	276.209	[M+H]+	3	-	-	44451.6	93999.2	69953.3	186973	168941	190474	3.90389e+06	3.92209e+06	4.42844e+06	-
Zaxn007230	Isopimaradieneone*	Terpenoids	Ditepenoids	C20H30O	285.22	285.22	286.23	[M-H]-	2	-	-	555451	580450	872441	616826	716376	530319	425098	594443	530574	-
Zaxn007436	Pimaradienone*	Terpenoids	Ditepenoids	C20H30O	285.22	285.22	286.23	[M-H]-	2	-	-	27530.3	52246.2	18166.7	3174.62	3174.62	3174.62	219825	178062	237529	-
zjbp120812	Scutebarbolide C	Terpenoids	Ditepenoids	C22H32O8	425.22	365.19	424.21	[M+H]+	3	-	-	6.40918e+06	6.5604e+06	5.38611e+06	4.61105e+06	3.87823e+06	3.84214e+06	4.5937e+06	4.33908e+06	4.08174e+06	-
Cmlp002163	Gentioflavoside	Terpenoids	Monoterpenoids	C16H22O10	375.13	213.08	374.121	[M+H]+	3	34239-17-3	-	341157	223218	176867	46132.7	35170	36646.4	7034.01	7034.01	7034.01	-
Hmln008119	Robinlin	Terpenoids	Monoterpenoids	C11H18O3	197.12	153.12	198.126	[M-H]-	3	-	-	135699	104334	126744	209839	207616	218242	134213	115484	121164	-
Lhjp111605	Dehydroxypaederosidic Acid	Terpenoids	Monoterpenoids	C18H24O11S	449.11	303.05	448.104	[M+H]+	3	-	-	25127.3	36481.5	23915.7	146740	105462	122903	112574	85285.7	75247.6	-
Lhjp111622	Dehydroxysecologanic acid	Terpenoids	Monoterpenoids	C16H22O9	359.13	151.04	358.126	[M+H]+	1	-	-	407973	276400	254806	18477.7	19413.2	34996.7	3695.55	3695.55	3695.55	-
Lmjp004816	Loliolide	Terpenoids	Monoterpenoids	C11H16O3	197.12	133.1	196.11	[M+H]+	3	5989-02-6	-	12297.4	12124.8	30005.2	313182	343358	313473	21385.4	18515.9	37620.3	-
Lmxn002712	6''-O-Acetylharpagide	Terpenoids	Monoterpenoids	C17H26O11	405.14	183.06	406.147	[M-H]-	2	-	-	484876	529062	485927	12028.3	13264.6	18509.9	54150.2	39269.4	72471.5	-
Lmyp004084	Perillyl alcohol	Terpenoids	Monoterpenoids	C10H16O	153.13	107.09	152.12	[M+H]+	3	57717-97-2	C22272	216340	127187	122171	31574.2	27782.8	10107.6	2021.52	2021.52	2021.52	-
mws1515	α-Ionone	Terpenoids	Monoterpenoids	C13H20O	193.16	175.15	192.151	[M+H]+	3	127-41-3	C12286	144350	120881	144893	36866.4	23605.5	37484.4	60474.6	79101.4	70783.7	-
mws1526	Sweroside	Terpenoids	Monoterpenoids	C16H22O9	359.13	197.08	358.126	[M+H]+	2	14215-86-2	C17071	140675	187720	143660	561444	565587	445066	19448.1	39111.2	41526.1	-
mws1565	Geniposide	Terpenoids	Monoterpenoids	C17H24O10	389.14	209.08	388.137	[M+H]+	3	24512-63-8	C09781	430072	489023	436681	121504	53566	58065.3	19805.1	24721	19565.1	-
mws1574	Geniposidic acid	Terpenoids	Monoterpenoids	C16H22O10	373.11	123.01	374.121	[M-H]-	3	27741-01-1	C11673	13386.7	13386.7	13386.7	13386.7	13386.7	13386.7	84642	66933.5	73504	ko01110
MWS1962	cis-Citral	Terpenoids	Monoterpenoids	C10H16O	153.13	83.05	152.12	[M+H]+	3	5392-40-5	C09847	324805	292028	300286	432706	409355	382402	468881	439874	452208	ko01110
MWStz373	Gardoside	Terpenoids	Monoterpenoids	C16H22O10	373.11	193.05	374.121	[M-H]-	1	54835-76-6	C16963	2599.59	2599.59	2599.59	2599.59	2599.59	2599.59	44906.3	40357.7	39321.6	-
pmf0348	2,6-Dimethyl-7-octene-2,3,6-triol	Terpenoids	Monoterpenoids	C10H20O3	187.13	97.06	188.141	[M-H]-	3	73815-21-1	-	3736.31	3736.31	3736.31	3736.31	3736.31	3736.31	51114	44772	63554	-
pmp001054	Gardenoside	Terpenoids	Monoterpenoids	C17H24O11	422.17	225.08	404.132	[M+NH4]+	3	24512-62-7	C09779	3934.47	3934.47	3934.47	256947	147633	170311	3934.47	3934.47	3934.47	-
Sacn001940	8-Epiloganic acid	Terpenoids	Monoterpenoids	C16H24O10	375.13	195.07	376.137	[M-H]-	2	82509-41-9	-	127604	123713	145261	102990	108952	88242.2	17467.4	17467.4	17467.4	-
Sacn002893	10-acetylmonomelittoside*	Terpenoids	Monoterpenoids	C17H24O11	403.12	223.06	404.132	[M-H]-	1	-	-	1.30335e+06	1.19091e+06	1.18713e+06	46369.8	60411.3	55909.8	9273.97	9273.97	9273.97	-
Wacyp03369	Neohancoside B	Terpenoids	Monoterpenoids	C21H36O11	483.24	153.13	464.226	[M+H2O+H]+	3	146763-56-6	-	762804	727365	620195	75308.5	53668.8	105832	10733.8	10733.8	10733.8	-
Wacyp05527	2,7-Dimethyl-2,4-Octadiene-1,8-Diol 8-O-B-D-(6''-Malonylglucoside)	Terpenoids	Monoterpenoids	C19H30O10	436.22	153.13	418.184	[M+NH4]+	1	-	-	438341	360734	383438	6027.02	6027.02	6027.02	431079	477934	454796	-
Wacyp06135	3,7-Dimethyl-2,6-Octadienyl 6-O-(beta-D-Xylopyranosyl)-beta-D-glucopyranoside	Terpenoids	Monoterpenoids	C21H36O10	466.26	81.07	448.231	[M+NH4]+	2	-	-	1.14797e+06	1.17393e+06	885335	42186.7	60280	67842.8	254130	224813	233620	-
Wacyp07099	D-Linalool 3-(6''-Malonylglucoside)	Terpenoids	Monoterpenoids	C19H30O9	420.22	81.07	402.189	[M+NH4]+	2	-	-	1.61304e+06	1.42627e+06	1.51261e+06	6442.77	6442.77	6442.77	824689	777459	735866	-
Wacyp08016	2,5,8-trimethyldeca-2,4,7-triene-1,10-diol	Terpenoids	Monoterpenoids	C13H22O2	228.2	95.09	210.162	[M+NH4]+	1	-	-	587412	572228	485616	327190	364993	446277	328768	369053	297288	-
Wahln11065	Irone	Terpenoids	Monoterpenoids	C14H22O	205.16	189.13	206.167	[M-H]-	3	-	-	1.13788e+06	993550	1.12674e+06	781234	638856	800111	921130	905364	596480	-
Wamxp05123	(3R)-Hydroxy-Beta-Ionone Malonylglucoside	Terpenoids	Monoterpenoids	C22H32O10	457.21	209.15	456.2	[M+H]+	2	-	-	57773.8	99547.4	72925.6	11275.7	11275.7	11275.7	164246	163726	163471	-
Waptn03507	Vomifoliol-D-glucopyranoside	Terpenoids	Monoterpenoids	C19H30O8	445.21	153.09	386.194	[M+CH3COO]-	1	-	-	228627	263175	248218	376381	438402	426444	3219.42	3219.42	3219.42	-
Wasn006585	Geranyl 3-O-xylopyranosyl-glucopyranoside	Terpenoids	Monoterpenoids	C21H36O10	447.22	315.18	448.231	[M-H]-	2	-	-	391200	380018	357678	31414.8	16197.9	19667.8	99464.9	101460	73036.2	-
Wmqn000820	Dehydrololiolide	Terpenoids	Monoterpenoids	C11H14O3	193.09	163.04	194.094	[M-H]-	1	19355-58-9	-	666536	627785	772875	2209.76	2209.76	2209.76	17401.2	11048.8	13740.6	-
Xmmn006031	Borneol 7-O-[β-D-apiofuranosyl-(1→6)]-β-D-glucopyranoside*	Terpenoids	Monoterpenoids	C21H36O10	447.22	315.18	448.231	[M-H]-	1	88700-35-0	-	481933	495435	464046	22605.8	18366.6	35913.3	87782.6	118143	97999.5	-
zjmp122403	Corehoionoside C	Terpenoids	Monoterpenoids	C19H30O8	387.2	123.08	386.194	[M+H]+	3	-	-	166862	157050	97627.1	147545	143746	117188	11636.2	11636.2	11636.2	-
Zmsn002575	Hastatoside*	Terpenoids	Monoterpenoids	C17H24O11	403.12	223.07	404.132	[M-H]-	1	50816-24-5	-	1.28418e+06	1.35073e+06	1.41731e+06	83013.3	105572	61078	9265.58	9265.58	9265.58	-
Lacp005602	Blumenol C malonyl Glucoside	Terpenoids	Sesquiterpenoids	C22H34O10	459.22	211.17	458.215	[M+H]+	2	-	-	533491	499703	405256	57520.9	71796.8	41106.5	323681	351435	391455	-
Lhmp102846	1-Trans-5-trans-germacrone	Terpenoids	Sesquiterpenoids	C15H22O	219.18	159.12	218.167	[M+H]+	3	-	-	198611	184115	199053	28082.5	32563.6	28844.8	5616.49	5616.49	5616.49	-
Ljmp121501	Mansonone N	Terpenoids	Sesquiterpenoids	C16H22O4	279.16	149.02	278.152	[M+H]+	3	-	-	366337	420192	334533	292176	256916	261345	235190	215646	200011	-
Lkmp122408	Malonyl byzantionoside A	Terpenoids	Sesquiterpenoids	C22H32O10	457.21	133.1	456.2	[M+H]+	3	-	-	119582	103168	110077	243734	208583	207621	52242.6	15645	54583.9	-
Lmtn004049	Abscisic acid	Terpenoids	Sesquiterpenoids	C15H20O4	263.13	204.12	264.136	[M-H]-	2	21293-29-8	C06082	2129.02	2129.02	2129.02	2129.02	2129.02	2129.02	104285	95398.2	90755.5	ko00906,ko01100,ko01110,ko04075
MWSmce096	Nootkatone	Terpenoids	Sesquiterpenoids	C15H22O	219.17	81.07	218.167	[M+H]+	3	4674-50-4	C17914	216875	218750	210381	103366	104410	95571.9	322882	327242	337776	-
pmn001423	Roseoside	Terpenoids	Sesquiterpenoids	C19H30O8	385.19	223.14	386.194	[M-H]-	3	54835-70-0	-	122213	105232	103123	140847	248714	244652	136111	86971.6	82663.7	-
Qmyp101336	JiangxiBaiyingsu I	Terpenoids	Sesquiterpenoids	C18H28O3	293.21	149.1	292.204	[M+H]+	3	-	-	6839.07	6839.07	6839.07	44541.4	34195.3	38818.4	4.01337e+06	3.92226e+06	4.5578e+06	-
Wagp005779	3-Oxo-Alpha-Ionol 3'-(6''-Malonyl)Glucoside	Terpenoids	Sesquiterpenoids	C22H32O10	457.21	191.14	456.2	[M+H]+	3	-	-	283943	183683	208197	683468	693157	618359	392845	494884	407998	-
Wbmp003788	3,4-Dihydroxy-7,8-dihydro-β-ionone-4-O-β-D-glucoside	Terpenoids	Sesquiterpenoids	C19H32O8	389.22	209.15	388.21	[M+H]+	3	-	-	254966	208139	201642	57130.3	54949	98983.2	10989.8	10989.8	10989.8	-
Xmcn005741	patrinioside*	Terpenoids	Sesquiterpenoids	C21H36O10	447.23	315.19	448.231	[M-H]-	1	-	-	562592	640611	549747	29796.4	32951.9	29594	179852	184075	163615	-
Zjjp092610	Dendronobilin I	Terpenoids	Sesquiterpenoids	C18H30O3	295.23	179.14	294.219	[M+H]+	1	-	-	34374.6	27200.4	30908.5	62666.2	59960.5	44017	1.59515e+06	1.77418e+06	2.043e+06	-
Zjxp110304	3-Hydroxy-3,7,11-trimethyldodeca-1,6E,10-trien-9-yl isobutyrate	Terpenoids	Sesquiterpenoids	C18H30O3	295.23	151.11	294.219	[M+H]+	3	-	-	39130.3	51820.6	36431.5	51773.7	29313.9	27976.2	5.16431e+06	5.51608e+06	6.57382e+06	-
Lmxn003152	8-Epiloganin	Terpenoids	Terpene	C17H26O10	389.14	167.07	390.153	[M-H]-	2	79172-04-6	-	116610	121068	118045	4011.05	4011.05	4011.05	4011.05	4011.05	4011.05	-
Wbhp009515	Tagalsin Q	Terpenoids	Terpene	C18H26O2	275.2	275.2	274.193	[M+H]+	3	-	-	148607	148607	148607	148607	148607	148607	1.45921e+06	1.53144e+06	1.53388e+06	-
Wbhp009517	Tagalsin P	Terpenoids	Terpene	C18H28O3	293.21	275.2	292.204	[M+H]+	3	-	-	105951	105951	105951	105951	105951	105951	1.08756e+06	961403	868691	-
Wbhp009564	Methyl 8,9-epoxypimaran-18-oate	Terpenoids	Terpene	C21H34O3	335.26	335.26	334.251	[M+H]+	3	42855-38-9	-	85655.8	53864.5	73206.1	130621	71721.3	104628	2.02432e+06	1.83787e+06	1.89435e+06	-
Hmbn004734	3,23-Dihydroxy-30-noroleana-12,20(29)-dien-28-oic acid (30-Norhederagenin)	Terpenoids	Triterpene	C29H44O4	455.32	455.32	456.324	[M-H]-	3	117654-06-5	-	11911.8	11911.8	11911.8	11911.8	11911.8	11911.8	92308.1	96556.5	111855	-
Lmcp010284	13-Methyl-27-norurs-14-ene-3,28-diol (Tamarixol)	Terpenoids	Triterpene	C30H50O2	443.39	165.09	442.381	[M+H]+	2	119708-41-7	-	232606	112094	216984	61525.1	36879.9	37625.8	4381.38	3979.76	11053.1	-
Lmgn013947	2α,3α-Dihydroxyolean-12-en-28-oic acid	Terpenoids	Triterpene	C30H48O4	471.35	471.35	472.355	[M-H]-	2	26563-68-8	-	124143	126056	122812	22223.8	18580.6	28066.7	19711	21283.2	22583.2	-
MWSmce406	16-Hydroxy-24-methylene-3-oxolanosta-7,9(11)-diene-21-oic acid (Polyporenic acid C)	Terpenoids	Triterpene	C31H46O4	481.33	311.2	482.34	[M-H]-	2	465-18-9	-	860.825	860.825	860.825	860.825	860.825	860.825	131375	132398	125137	-
Wbsp013361	serratenediol	Terpenoids	Triterpene	C30H50O2	443.39	425.38	442.381	[M+H]+	2	2239-24-9	-	65058.4	50317.1	73647.6	25337.8	13599	12366.6	2035.53	2035.53	2035.53	-
Yalp008918	Chisopanin D	Terpenoids	Triterpene	C34H54O6	559.4	335.26	558.392	[M+H]+	3	-	-	8848.3	6518.59	7607.83	378799	307995	282429	20027	13661.6	13404.6	-
Yamp012998	Argenteanol D	Terpenoids	Triterpene	C30H50O3	459.38	423.37	458.376	[M+H]+	2	-	-	123015	185562	119195	5898.72	6201.06	4199.7	606.058	606.058	606.058	-
Yamp013334	Cabraleahydroxylactone acetate	Terpenoids	Triterpene	C29H46O4	459.35	165.09	458.34	[M+H]+	2	35833-70-6	-	4.72378e+06	5.51021e+06	3.82902e+06	265357	206497	167937	14503.6	14503.6	14503.6	-
Yamp010545	quinatoside A	Terpenoids	Triterpene Saponin	C34H52O8	589.37	571.35	588.366	[M+H]+	3	-	-	6449.19	6449.19	6449.19	77406.3	95475.5	88417.9	6449.19	6449.19	6449.19	-

## Sheet: Table S2
Supplementary Table S2. Key active ingredients identified in D. officinale.
Compounds	Class	Related diseases numbers	Related target numbers	MW	AlogP	Hdon	Hacc	OB (%)	Caco-2	BBB	DL	FASA-	TPSA	RBN
p-Coumaroyltyramine*	Alkaloids	67	10	283.35	2.88	3	4	112.9	0.6	-0.22	0.2	0.41	69.56	5
cis-N-p-Coumaroyltyramine*	Alkaloids	67	10	283.35	2.88	3	4	112.9	0.6	-0.22	0.2	0.41	69.56	5
Stearamide	Alkaloids	N/A	N/A	283.56	6.68	2	2	18.44	1.25	1.28	0.14	0.17	43.09	16
N-Feruloyltyramine; Moupinamide*	Alkaloids	N/A	N/A	313.38	2.86	3	5	86.71	0.55	-0.51	0.26	0.33	78.79	6
N-Cis-Feruloyltyramine*	Alkaloids	62	8	313.38	2.86	3	5	118.35	0.51	-0.27	0.26	0	78.79	6
Naringenin (5,7,4'-Trihydroxyflavanone)*	Flavonoids	92	37	272.27	2.3	3	5	59.29	0.28	-0.37	0.21	0.4	86.99	1
Acacetin	Flavonoids	94	26	284.28	2.59	2	5	34.97	0.67	-0.05	0.24	0.35	79.9	2
3'-Methoxydaidzein	Flavonoids	99	19	284.28	2.32	2	5	48.57	0.56	-0.32	0.24	0.34	79.9	2
Eriodictyol (5,7,3',4'-Tetrahydroxyflavanone)	Flavonoids	47	9	288.27	2.03	4	6	71.79	0.17	-0.54	0.24	0.38	107.22	1
Robinetin	Flavonoids	92	15	302.25	1.5	5	7	6.35	-0.13	-0.79	0.28	0	131.36	1
Quercetin*	Flavonoids	232	154	302.25	1.5	5	7	46.43	0.05	-0.77	0.28	0.38	131.36	1
2',3',4',5,7-pentahydroxyflavone*	Flavonoids	94	17	302.25	1.5	5	7	46.23	0	-0.77	0.27	0.41	131.36	1
Dihydrokaempferide	Flavonoids	N/A	N/A	302.3	2	3	6	23.1	0.05	-0.44	0.27	0.37	96.22	2
Quercetin-3-O-arabinoside	Flavonoids	49	4	432.41	0.53	7	10	7.84	-0.69	-1.64	0.7	0.34	181.05	3
Apigenin-6-C-glucoside (Isovitexin)*	Flavonoids	56	6	432.41	-0.06	7	10	31.29	-1.24	-2.01	0.72	0.33	181.05	3
Carthamone*	Flavonoids	22	5	448.41	-1.39	6	11	5.93	-1.81	-2.43	0.63	0.42	191.05	6
Kaempferol-3-O-galactoside (Trifolin)*	Flavonoids	15	3	448.41	-0.32	7	11	19.61	-1.33	-2.09	0.74	0.31	190.28	4
Luteolin-6-C-glucoside (Isoorientin)*	Flavonoids	4	3	448.41	-0.32	8	11	23.3	-1.35	-2.3	0.76	0	201.28	3
Luteolin-4'-O-glucoside*	Flavonoids	46	6	448.41	0.16	7	11	35.94	-1.29	-2.33	0.79	0.33	190.28	4
Eriodictyol-7-O-glucoside	Flavonoids	N/A	N/A	450.43	0.13	7	11	17.57	-1.34	-2.3	0.78	0.34	186.37	4
Hispidulin-7-O-glucoside(Homoplantaginin)*	Flavonoids	1	1	462.44	0.41	6	11	8.57	-1.16	-2.17	0.79	0.3	179.28	5
Quercetin-3-O-galactoside (Hyperin)*	Flavonoids	56	9	464.41	-0.59	8	12	6.94	-1.42	-2.08	0.77	0	210.51	4
Hesperetin-5-O-glucoside	Flavonoids	N/A	N/A	464.46	0.38	6	11	21.82	-1.42	-2.05	0.83	0.28	175.37	5
Homoeriodictyol 7-O-glucoside	Flavonoids	45	5	464.46	0.38	6	11	7.69	-1.13	-1.98	0.82	0.31	175.37	5
Nepetin-7-O-glucoside(Nepitrin)*	Flavonoids	10	2	478.44	0.15	7	12	19	-1.05	-2.22	0.81	0.28	199.51	5
Iristectorin A*	Flavonoids	8	1	492.47	0.13	6	12	13.97	-1.19	-2.17	0.84	0.25	188.51	6
Tricin-7-O-Glucoside*	Flavonoids	N/A	N/A	492.47	0.4	6	12	5.68	-1.14	-2.41	0.85	0.23	188.51	6
Apigenin 6,8-di-C-alpha-L-arabinopyranoside*	Flavonoids	N/A	N/A	534.51	-1.43	9	13	21.6	-1.95	-2.61	0.85	0	230.74	3
Isoschaftoside	Flavonoids	N/A	N/A	564.54	-1.94	10	14	17.38	-2.62	-3.36	0.83	0	250.97	4
Vitexin-2''-O-rhamnoside	Flavonoids	8	1	578.57	-0.92	9	14	6.98	-1.77	-2.68	0.8	0.3	239.97	5
Violanthin	Flavonoids	8	1	578.57	-1.56	10	14	15.38	-2.36	-3.05	0.81	0.31	250.97	4
Isosaponarin(Isovitexin-4'-O-glucoside)	Flavonoids	8	1	594.57	-1.96	10	15	5.64	-2.71	-4.03	0.67	0	260.2	6
Kaempferol-3-O-robinobioside(Biorobin)*	Flavonoids	N/A	N/A	594.57	-1.18	9	15	5.15	-2.37	-3.03	0.73	0.33	249.2	6
Apigenin-7-O-Gentiobioside	Flavonoids	N/A	N/A	594.57	-1.32	9	15	11.65	-2.29	-3.3	0.7	0.3	249.2	7
Luteolin-7,3'-di-O-glucoside	Flavonoids	N/A	N/A	610.57	-2.01	10	16	13.42	-2.63	-4.24	0.62	0.28	269.43	7
Quercetin-3-O-rutinoside (Rutin)	Flavonoids	74	21	610.57	-1.45	10	16	3.2	-1.93	-2.75	0.68	0	269.43	6
Kaempferol-3,7-O-diglucoside	Flavonoids	8	1	610.57	-2.22	10	16	14.13	-2.71	-3.77	0.71	0.3	269.43	7
Isorhamnetin-3-O-rutinoside (Narcissin)*	Flavonoids	8	1	624.6	-1.19	9	16	5.09	-2.14	-2.74	0.65	0	258.43	7
Isorhamnetin-3,7-O-diglucoside	Flavonoids	8	1	640.6	-2.24	10	17	13.44	-2.84	-3.85	0.65	0.29	278.66	8
Oxypeucedanin	Lignans and Coumarins	N/A	N/A	286.3	2	0	5	24.9	0.85	0.11	0.3	0.26	65.11	3
Skimmin (7-Hydroxycoumarin-7-O-glucoside)	Lignans and Coumarins	47	4	324.31	-0.27	4	8	38.35	-1.02	-1.57	0.32	0.3	129.59	3
Cichoriin*	Lignans and Coumarins	32	1	340.31	-0.54	5	9	12.76	-1.05	-1.55	0.35	0.29	149.82	3
Esculin (6,7-Dihydroxycoumarin-6-O-glucoside)*	Lignans and Coumarins	34	2	340.31	-0.54	5	9	20.43	-1.18	-1.81	0.36	0.27	149.82	3
Fargesin	Lignans and Coumarins	N/A	N/A	370.43	2.44	0	6	55.61	0.82	0.07	0.73	0.23	55.38	4
Syringaresinol-4'-O-glucoside; Acanthoside B*	Lignans and Coumarins	8	1	580.64	0.2	5	13	43.35	-0.93	-1.88	0.77	0.17	174.99	9
Acanthoside D	Lignans and Coumarins	N/A	N/A	742.8	-1.71	8	18	5.19	-2.34	-3.6	0.29	0.21	254.14	12
Rhapontigenin	Others	69	10	258.29	3	3	4	76.25	0.66	-0.03	0.15	0.35	69.92	3
Arbutin	Others	N/A	N/A	272.28	-0.61	5	7	6.82	-1.03	-1.41	0.15	0.32	119.61	3
Gastrodin	Others	N/A	N/A	286.31	-0.95	5	7	8.19	-1.33	-2.29	0.17	0.32	119.61	4
Salidroside	Others	53	7	300.34	-0.47	5	7	15.96	-0.85	-1.31	0.2	0.32	119.61	5
Cimidahurinine	Others	N/A	N/A	316.34	-0.89	6	8	10.36	-1.44	-2.16	0.21	0.29	139.84	5
Vanilloloside	Others	N/A	N/A	316.34	-0.96	5	8	18.66	-0.94	-1.54	0.21	0.2	128.84	5
Erucamide	Others	N/A	N/A	337.66	8.06	2	2	27.85	1.27	0.75	0.26	0.18	43.09	19
Coniferin	Others	N/A	N/A	342.38	-0.49	5	8	10.28	-1	-1.74	0.27	0.27	128.84	6
Usnic acid	Others	39	2	344.34	0.61	2	7	5.36	-0.48	-0.88	0.39	0.37	117.97	2
5-O-Methylvisammioside	Others	22	4	452.5	0.27	4	10	5.38	-0.8	-1.14	0.81	0	148.05	5
6-O-Galloyl-β-D-glucose*	Phenolic acids	N/A	N/A	332.29	-1.44	7	10	17.19	-1.76	-2.23	0.23	0.37	184.98	8
1-O-Galloyl-β-D-glucose*	Phenolic acids	N/A	N/A	332.29	-0.69	6	10	18.88	-1.18	-1.75	0.25	0.32	166.14	4
Glucosyringic acid	Phenolic acids	32	1	360.35	-0.77	5	10	24.29	-1.24	-1.87	0.3	0.27	155.14	6
Bis(2-ethylhexyl)phthalate	Phenolic acids	6	1	390.62	7.57	0	4	43.59	0.98	0.68	0.35	0.28	52.6	16
hemerocallin	Phenolic acids	1	1	430.48	4.55	4	6	22.9	0.55	-0.31	0.81	0.42	115.06	3
2-methoxy-9,10-dihydrophenanthrene-4,5-diol	Quinones	124	30	242.29	3.4	2	3	44.97	1.1	0.61	0.18	0.31	49.69	1
Embelin	Quinones	46	4	294.43	4.29	2	4	37.72	0.44	0.07	0.18	0.3	74.6	10
Stigmast-4-ene-3,6-dione	Steroids	N/A	N/A	426.75	7.04	0	2	39.12	0.96	0.5	0.79	0.27	34.14	6
3,3'-Di-O-Methylellagic acid 4'-glucoside	Tannins	N/A	N/A	492.42	0.08	5	13	7.53	-1.38	-2.58	0.87	0.26	198.49	5
Ferruginol*	Terpenoids	53	12	286.5	5.98	1	1	36.07	1.63	1.54	0.25	0.25	20.23	1
Kaurenoic Acid	Terpenoids	10	4	302.5	4.75	1	2	59.52	1.08	1.11	0.34	0.26	37.3	1
Geniposidic acid	Terpenoids	11	2	374.38	-2.5	6	10	19.59	-2.15	-2.7	0.41	0.28	166.14	5
Roseoside	Terpenoids	N/A	N/A	386.49	-0.5	5	8	10.81	-1.25	-1.82	0.36	0.32	136.68	5
Geniposide	Terpenoids	11	2	388.41	-2.98	6	10	8.4	-2.22	-3.12	0.44	0.24	166.14	6
Hastatoside*	Terpenoids	N/A	N/A	404.41	-2.77	5	11	9.68	-1.7	-2.86	0.47	0.25	172.21	5
Gardenoside	Terpenoids	N/A	N/A	404.46	-1.68	5	10	10.55	-1.45	-1.86	0.49	0.23	155.14	6
13-Methyl-27-norurs-14-ene-3,28-diol (Tamarixol)	Terpenoids	N/A	N/A	442.8	6.26	2	2	27.31	0.72	0.03	0.76	0.23	40.46	1
16-Hydroxy-24-methylene-3-oxolanosta-7,9(11)-diene-21-oic acid (Polyporenic acid C)	Terpenoids	N/A	N/A	482.77	5.68	2	4	38.26	0.12	-0.57	0.82	0	74.6	6

## Sheet: Table S3
Supplementary Table S3. Active pharmaceutical ingredients identified in D. officinale.
Class	Anti-cancer/tumor ingredients	Anti-diabetic ingredients	Anti-hypertensive ingredients	Anti-cardiovascular ingredients	Anti-Alzheimer's ingredients	Anti-asthma ingredients
Alkaloids (14)	Betaine	Betaine	Betaine	Betaine	Betaine
	N-Feruloyltyramine
	p-Coumaroyltyramine		p-Coumaroyltyramine	p-Coumaroyltyramine	p-Coumaroyltyramine	p-Coumaroyltyramine
	Trigonelline		Trigonelline	Trigonelline	Trigonelline
		Nicotine	Nicotine	Nicotine	Nicotine	Nicotine
		Putrescine				Putrescine
			cis-N-p-Coumaroyltyramine	cis-N-p-Coumaroyltyramine	cis-N-p-Coumaroyltyramine	cis-N-p-Coumaroyltyramine
			Diphenylamine	Diphenylamine	Diphenylamine	Diphenylamine
			Hordenine		Hordenine
			L-Tyramine	L-Tyramine	L-Tyramine	L-Tyramine
			N,N-Dimethyl-5-methoxytryptamine	N,N-Dimethyl-5-methoxytryptamine	N,N-Dimethyl-5-methoxytryptamine	N,N-Dimethyl-5-methoxytryptamine
			N-Cis-Feruloyltyramine	N-Cis-Feruloyltyramine	N-Cis-Feruloyltyramine	N-Cis-Feruloyltyramine
			Tryptamine	Tryptamine	Tryptamine	Tryptamine
					L-Pipecolic Acid
Flavonoids (30)	2',3',4',5,7-pentahydroxyflavone	2',3',4',5,7-pentahydroxyflavone	2',3',4',5,7-pentahydroxyflavone	2',3',4',5,7-pentahydroxyflavone	2',3',4',5,7-pentahydroxyflavone	2',3',4',5,7-pentahydroxyflavone
	Acacetin	Acacetin	Acacetin	Acacetin	Acacetin	Acacetin
	Isovitexin	Isovitexin	Isovitexin		Isovitexin
	Vitexin		Vitexin	Vitexin	Vitexin
	Isorhamnetin-3-O-Glucoside			Isorhamnetin-3-O-Glucoside
	Naringenin		Naringenin	Naringenin	Naringenin
	Phloretin
	Quercetin	Quercetin	Quercetin	Quercetin	Quercetin	Quercetin
	Hyperin	Hyperin	Hyperin	Hyperin	Hyperin
	Quercitrin	Quercitrin		Quercitrin	Quercitrin
	Rutin	Rutin				Rutin
		3'-Methoxydaidzein	3'-Methoxydaidzein	3'-Methoxydaidzein	3'-Methoxydaidzein	3'-Methoxydaidzein
		Luteolin-4'-O-glucoside	Luteolin-4'-O-glucoside	Luteolin-4'-O-glucoside	Luteolin-4'-O-glucoside
		Isoorientin
		Orientin
		Isoquercitrin
		Reynoutrin	Reynoutrin		Reynoutrin
		Robinetin	Robinetin	Robinetin	Robinetin	Robinetin
			Avicularin	Avicularin	Avicularin
			Chalcone	Chalcone	Chalcone	Chalcone
			Eriodictyol	Eriodictyol	Eriodictyol
			Homoeriodictyol 7-O-glucoside	Homoeriodictyol 7-O-glucoside	Homoeriodictyol 7-O-glucoside
			Saponarin		Saponarin
			Quercetin-3-O-arabinoside		Quercetin-3-O-arabinoside
				Carthamone
				Trifolin
				Astragalin
				Kaempferol-7-O-glucoside
				Nepitrin
				Scutellarein-7-O-glucoside
Lignans and Coumarins (4)	Scopoletin		Scopoletin	Scopoletin	Scopoletin	Scopoletin
		Esculin	Esculin		Esculin
		Skimmin	Skimmin		Skimmin
					Cichoriin
Others (17)	Phloroglucinol
	Rhapontigenin		Rhapontigenin	Rhapontigenin	Rhapontigenin	Rhapontigenin
	Salidroside			Salidroside	Salidroside
	Usnic acid		Usnic acid	Usnic acid	Usnic acid
	Vanillin		Vanillin		Vanillin
	Vanilloloside
		3-Hydroxy-1-(4-Hydroxy-3-Methoxyphenyl)Propan-1-One	3-Hydroxy-1-(4-Hydroxy-3-Methoxyphenyl)Propan-1-One	3-Hydroxy-1-(4-Hydroxy-3-Methoxyphenyl)Propan-1-One	3-Hydroxy-1-(4-Hydroxy-3-Methoxyphenyl)Propan-1-One	3-Hydroxy-1-(4-Hydroxy-3-Methoxyphenyl)Propan-1-One
			2,6-Di-tert-butylphenol	2,6-Di-tert-butylphenol	2,6-Di-tert-butylphenol	2,6-Di-tert-butylphenol
			2-Methoxy-4-ethenylphenol	2-Methoxy-4-ethenylphenol	2-Methoxy-4-ethenylphenol	2-Methoxy-4-ethenylphenol
			4-MethoxycinnaMaldehyde
			Butylphthalide	Butylphthalide	Butylphthalide	Butylphthalide
			Dihydroresveratrol	Dihydroresveratrol	Dihydroresveratrol
			Hydroxytyrosol	Hydroxytyrosol	Hydroxytyrosol	Hydroxytyrosol
			Isovanillin	Isovanillin	Isovanillin
				5,6,7,7a-tetrahydro-4,4,7a-trimethyl-2(4H)-benzofuranone
					5,6,7,7a-tetrahydro-4,4,7a-trimethyl-2(4H)-benzofuranone
					Protocatechualdehyde
Phenolic acids (8)	Glucosyringic acid		Glucosyringic acid		Glucosyringic acid
	Methyl caffeate		Methyl caffeate	Methyl caffeate	Methyl caffeate	Methyl caffeate
			Butyl isobutyl phthalate		Butyl isobutyl phthalate	Butyl isobutyl phthalate
			Diisobutyl phthalate		Diisobutyl phthalate	Diisobutyl phthalate
			Dimethyl phthalate		Dimethyl phthalate	Dimethyl phthalate
			Homogentisic acid	Homogentisic acid	Homogentisic acid	Homogentisic acid
			Methyl Cinnamate	Methyl Cinnamate	Methyl Cinnamate
					Piperonylic acid
Quinones (2)	Embelin		Embelin		Embelin
		2-methoxy-9,10-dihydrophenanthrene-4,5-diol	2-methoxy-9,10-dihydrophenanthrene-4,5-diol	2-methoxy-9,10-dihydrophenanthrene-4,5-diol	2-methoxy-9,10-dihydrophenanthrene-4,5-diol	2-methoxy-9,10-dihydrophenanthrene-4,5-diol
Steroids (1)	Stigmast-4-ene-3,6-dione
Terpenoids (7)	Polyporenic acid C
	cis-Citral					cis-Citral
	Ferruginol		Ferruginol		Ferruginol	Ferruginol
	Kaurenoic Acid		Kaurenoic Acid		Kaurenoic Acid
		8-Epiloganic acid	8-Epiloganic acid		8-Epiloganic acid
		Sweroside	Sweroside		Sweroside
			Abscisic acid		Abscisic acid

## Sheet: Table S4
Supplementary Table S4. Differentially accumulated metabolites among stems (DOS), leaves (DOL), and flowers (DOF) in D. officinale.
DOL vs DOS
Compounds	Class	DOL-1	DOL-2	DOL-3	DOS-1	DOS-2	DOS-3	VIP	P-value	FDR	Fold_Change	Log2FC	Type
N-benzylformamide	Alkaloids	6.10434e+06	3.81048e+06	3.95974e+06	1.09897e+07	8.51679e+06	1.05086e+07	1.01617	0.00709385	0.0166563	0.462253	-1.11325	down
Candicine	Alkaloids	1.42111e+06	1.21024e+06	1.16125e+06	2.44186e+06	2.58038e+06	2.83938e+06	1.084	0.00117136	0.00620533	0.48242	-1.05164	down
3-amino-2-naphthoic acid*	Alkaloids	42870.8	36765.2	49553.2	151706	116244	109624	1.07519	0.0179305	0.0320152	0.342157	-1.54727	down
3-Indoleacrylic acid*	Alkaloids	39821	51164.9	31239.6	124575	112012	149442	1.06544	0.00564684	0.0144657	0.316622	-1.65917	down
2-(D-Glucosyloxy)-4-hydroxybenzeneacetonitrile	Alkaloids	26049.6	33958.4	23443.8	1144.65	1144.65	1144.65	1.10468	0.0137588	0.0263266	24.3019	4.603	up
4-Hydroxy-3-methoxy-β-phenethylamine	Alkaloids	1.02149e+06	816760	874904	4.48017e+06	4.1181e+06	4.70105e+06	1.10217	0.000835683	0.00541575	0.204007	-2.29331	down
Pyran[3,4-b]indole-2-ketone	Alkaloids	40894.4	36043.9	20459.3	141769	90844.3	139687	1.03557	0.020991	0.0358806	0.26161	-1.93451	down
3,5-Dihydro-2H-Furo[3,2-C]Quinolin-4-One*	Alkaloids	31180.2	33011.9	35208.7	124727	107374	117416	1.10322	0.00243297	0.00950937	0.284395	-1.81403	down
4-Methylazetidine-2-Carboxylic acid	Alkaloids	5.43847e+06	4.84445e+06	4.50564e+06	1.58947e+07	1.46989e+07	1.46004e+07	1.10078	0.000101783	0.00205816	0.327224	-1.61165	down
L-Carnitine	Alkaloids	121177	119533	134649	353428	454722	412025	1.09659	0.0092636	0.0197275	0.307627	-1.70075	down
N-Feruloylputrescine	Alkaloids	3.2646e+06	3.12526e+06	3.06501e+06	468890	334260	539048	1.09595	5.63986e-06	0.000361515	7.04432	2.81646	up
Dihydroferuloylputrescine	Alkaloids	287836	246735	282052	14169.9	14169.9	14169.9	1.10693	0.00246903	0.00958658	19.2103	4.26381	up
Bis(Caffeoyl)Spermidine	Alkaloids	145325	105938	129949	3063.9	3063.9	3063.9	1.1062	0.00843383	0.0184222	41.4735	5.37412	up
N,N-Dimethyl-5-methoxytryptamine	Alkaloids	7492.9	7492.9	7492.9	584314	549161	510538	1.10728	0.00155007	0.00710509	0.0136731	-6.19252	down
Hercynine	Alkaloids	293502	287214	280268	1.67809e+06	1.58221e+06	1.41742e+06	1.10544	0.0034926	0.011166	0.18406	-2.44175	down
Tatarine	Alkaloids	100834	179784	103710	453151	416136	418479	1.05979	0.00236579	0.0094266	0.298445	-1.74446	down
Indole-3-carboxaldehyde	Alkaloids	5550.01	5557	5558	1110	1110	1110	1.10745	3.20039e-07	0.000205145	5.0045	2.32323	up
1-Methyl-6-Oxo-1,6-Dihydropyridine-3-Carboxamide	Alkaloids	2504.22	2504.22	2504.22	22866.5	12521.1	24683.4	1.08373	0.0437026	0.0615678	0.125063	-2.99927	down
L-Pipecolic Acid	Alkaloids	5.30179e+06	5.78422e+06	5.22121e+06	2.18537e+07	2.10035e+07	2.04848e+07	1.10592	9.34052e-05	0.00205816	0.257447	-1.95765	down
Trimethylamine N-Oxide*	Alkaloids	54098.5	42919.6	45631.7	136296	130933	136237	1.09719	0.00017016	0.00266031	0.353561	-1.49997	down
N-Oleoylethanolamine	Alkaloids	2880.38	3121.12	3621.73	69368.3	57232	68075	1.1055	0.00377673	0.0116951	0.0494322	-4.3384	down
Nicotianamine	Alkaloids	50196.4	52793.7	37817.3	1.25102e+06	1.58975e+06	1.15851e+06	1.10354	0.0101567	0.0212067	0.0352081	-4.82795	down
Cyclohexylamine	Alkaloids	292761	219540	238173	83092.8	78649.7	101175	1.08218	0.0118493	0.0234598	2.85441	1.51319	up
1-Aminopropan-2-ol*	Alkaloids	49585.1	44731.3	49557.3	135918	126639	116161	1.09979	0.00312388	0.0107081	0.379897	-1.39632	down
2-Aminophenol	Alkaloids	28951.1	26943.9	26069.3	3696	3696	3696	1.10697	0.00130121	0.00641597	7.39218	2.886	up
Imidazole-4-Acetic Acid*	Alkaloids	233468	256081	261049	917529	871129	712379	1.09679	0.0100811	0.0211176	0.300115	-1.73641	down
L-Praziquanamine	Alkaloids	12538.5	6338.79	10488.6	41432	31325.9	43141.4	1.05274	0.00647691	0.0157055	0.253375	-1.98066	down
Imidazol-1-yl-acetic acid*	Alkaloids	265161	235111	252804	884772	851678	698418	1.09685	0.00909414	0.0194961	0.309288	-1.69298	down
L-Azetidine-2-carboxylic acid	Alkaloids	296586	275873	258589	719428	794108	608267	1.08844	0.0126931	0.0246555	0.39167	-1.35229	down
Betaine	Alkaloids	1.89205e+06	1.8475e+06	1.77601e+06	2.22025e+07	2.36394e+07	2.02651e+07	1.1066	0.00231118	0.0094266	0.0834337	-3.58323	down
Isoquinoline	Alkaloids	97196.3	132496	77752.5	341212	226948	291572	1.03737	0.0167485	0.0307545	0.357605	-1.48356	down
Diphenylamine	Alkaloids	26542.2	30713.8	31708.3	51532.7	69419.2	64986.1	1.06408	0.0197341	0.0340958	0.478462	-1.06352	down
Lithospermoside	Alkaloids	383762	405427	358785	6730.09	6730.09	6730.09	1.10726	0.00128248	0.00641597	56.8578	5.82929	up
N-(2-Hydroxy-4-methoxyphenyl)acetamide	Alkaloids	1.05953e+07	8.81759e+06	9.78261e+06	2.62824e+07	2.18339e+07	2.56e+07	1.09161	0.00410938	0.0121313	0.396052	-1.33624	down
N-Caffeoylputrescine	Alkaloids	939064	700331	702118	17914.1	17914.1	17914.1	1.10608	0.0106362	0.0218575	43.5693	5.44524	up
N-Glucosyl-p-coumaroylputrescine	Alkaloids	76430	68705.5	67357.5	5220.37	5220.37	5220.37	1.10701	0.0018506	0.00806963	13.5682	3.76216	up
Methoxyindoleacetic acid	Alkaloids	204001	198747	197088	747025	696716	737324	1.10669	0.000705244	0.00505197	0.275019	-1.8624	down
3-Indoleacetonitrile	Alkaloids	81982.4	108138	140320	530339	446800	443694	1.08099	0.00109589	0.00607927	0.232568	-2.10427	down
Indole	Alkaloids	708256	611127	547805	2.14618e+06	1.86207e+06	1.96966e+06	1.09574	0.000552673	0.00454184	0.312348	-1.67878	down
O-Phosphocholine	Alkaloids	2.39701e+06	2.15882e+06	1.94686e+06	6.3761e+06	6.30933e+06	6.58961e+06	1.10032	3.79818e-05	0.00128139	0.337363	-1.56763	down
L-Tyramine	Alkaloids	28994.1	19990.9	18936	58784.9	48403.4	53318.3	1.05067	0.0021682	0.00896657	0.423167	-1.2407	down
3-Carbamyl-1-methylpyridinium;(1-Methylnicotinamide)	Alkaloids	72769.8	68714.2	64757.5	267236	291241	266229	1.10507	0.000766953	0.00517491	0.250079	-1.99954	down
3-Indolepropionic acid	Alkaloids	18858.5	20464.6	14845.4	90295.2	100491	58408.8	1.07342	0.0340558	0.050901	0.217374	-2.20175	down
Trigonelline	Alkaloids	61892.4	56683.3	67885.8	266960	277454	242431	1.1028	0.00125477	0.00641597	0.236974	-2.0772	down
pyridoxamine	Alkaloids	166056	116656	107204	35375.8	29060.3	31186.1	1.08414	0.031785	0.0482801	4.07768	2.02775	up
7-Hydroxyrutaecarpine	Alkaloids	88987	119202	105779	10591.4	27667.5	26109.7	1.03271	0.00261385	0.00985573	4.87766	2.28619	up
N-Isopentenyl-6-hydroxydendroxinium	Alkaloids	124813	102879	94941.1	19141.8	30652.1	18558.3	1.07935	0.00446851	0.0125079	4.72017	2.23884	up
2-(Dodecylamino)-3-phenyl-1-propanol	Alkaloids	138872	85573.3	127629	38647.2	36693	21225.8	1.03831	0.0247233	0.0407395	3.64595	1.86629	up
Hexadecyl ethanolamine	Alkaloids	506894	533394	456476	75907.4	122873	90012.7	1.09036	0.000343438	0.00343974	5.18282	2.37374	up
Tetraphyllin A*	Alkaloids	1.92736e+07	1.51806e+07	1.54537e+07	1.856e+06	1.37944e+06	1.88699e+06	1.1007	0.00704652	0.016644	9.74299	3.28436	up
N-Feruloylputrescine N-glucoside	Alkaloids	1.06739e+06	945089	981893	12682.2	2536.44	2536.44	1.08624	0.00122368	0.00632563	168.649	7.39788	up
N-Cis-Cinnamoylputrescine	Alkaloids	7403.8	7403.8	7403.8	57336.6	75775.6	105987	1.09483	0.0363857	0.052952	0.0928963	-3.42823	down
Feruloyl-p-coumaroyl Spermidine	Alkaloids	44900.5	48693.8	30861.5	191239	141345	177335	1.07812	0.00716234	0.0167557	0.244069	-2.03464	down
o-Carboxy-5-hydroxytryptamine	Alkaloids	467295	474256	367335	126624	98188.1	172515	1.06028	0.00334379	0.0111055	3.29423	1.71994	up
Α-hydroxyquinoline	Alkaloids	570577	466457	479544	2.19e+06	1.69396e+06	1.7689e+06	1.09438	0.00980098	0.0206082	0.268286	-1.89816	down
10-Hydroxymethyllycaconitine	Alkaloids	397361	374976	404072	2.58154e+06	2.15663e+06	2.90239e+06	1.10238	0.00980578	0.0206082	0.153969	-2.69929	down
8-hydroxyquinoline	Alkaloids	859606	879473	853775	3.16725e+06	2.77553e+06	2.96313e+06	1.1053	0.00276901	0.0101453	0.291139	-1.78022	down
Ergotamine	Alkaloids	31768.8	31033	30651.5	187926	180698	196401	1.10696	0.000787691	0.00520525	0.165397	-2.596	down
N-(4-oxopentyl)-acetamide	Alkaloids	1.09349e+06	892955	953911	8.0814e+06	6.98477e+06	6.83825e+06	1.10391	0.00322862	0.0109301	0.134236	-2.89716	down
3-pyridine-methanol-O-β-D-glucopyranosyl*	Alkaloids	1.81563e+07	1.54252e+07	14049568	1.87071e+06	1.4145e+06	1.98213e+06	1.10011	0.00635494	0.0155496	9.04271	3.17676	up
Dihydrokaempferide	Flavonoids	722248	664434	577214	118270	145330	86813.6	1.08851	0.00236768	0.0094266	5.60451	2.48659	up
4',5-dihydroxy-7-methoxy-6-methylfavanone	Flavonoids	15155.1	15155.1	15155.1	194704	207135	290583	1.10275	0.0189332	0.0331589	0.0656612	-3.92882	down
Luteolin-6,8-di-C-arabinoside	Flavonoids	235807	256068	287967	26741.4	28604.7	36976.1	1.10116	0.00321382	0.0109301	8.44695	3.07843	up
Chrysoeriol-8-C-glucoside (Scoparin)*	Flavonoids	33016.5	42009.9	14499.9	111333	124010	113050	1.01139	0.00274855	0.0101453	0.256969	-1.96033	down
Kaempferol-6,8-di-C-glucoside*	Flavonoids	348613	312837	336272	45794.6	45810.3	29577.4	1.09672	0.000146972	0.00261692	8.23324	3.04146	up
Rhamnetin-3-O-Rutinoside*	Flavonoids	736276	635154	577386	288309	290784	216033	1.06991	0.00505742	0.013564	2.45095	1.29334	up
Isorhamnetin-3-O-rutinoside-4'-O-glucoside*	Flavonoids	1.04683e+06	922915	856491	202149	161591	126684	1.09238	0.00195865	0.00831452	5.76286	2.52678	up
Isorhamnetin-3-O-(6''-malonyl)glucoside-7-O-glucoside	Flavonoids	1866.44	1866.44	1866.44	22062.7	18640.4	20780.5	1.10654	0.00285931	0.0103549	0.0910702	-3.45688	down
Limocitrin-3-O-galactoside	Flavonoids	2017.63	2017.63	2017.63	21052	25501.9	16413.6	1.10085	0.0185949	0.0329262	0.0961272	-3.37891	down
Hispidulin-7-O-glucoside(Homoplantaginin)*	Flavonoids	52579.2	32669.5	45358.1	187088	180929	185428	1.087	0.000714444	0.00505197	0.235989	-2.08321	down
Jaceoside*	Flavonoids	597889	537759	472396	75997.4	54956.8	36939.8	1.0877	0.00305622	0.0105894	9.57774	3.25969	up
Meratin*	Flavonoids	716236	749365	798981	171238	160100	182932	1.1049	0.000873643	0.0055446	4.40349	2.13865	up
Nitensoside B*	Flavonoids	847341	659469	531300	334866	282180	237181	1.03224	0.0402871	0.057643	2.38591	1.25454	up
Diosmetin-7-O-glucoside*	Flavonoids	25755.7	48405.2	33707.4	162298	166285	209328	1.07616	0.0044297	0.0124908	0.200532	-2.3181	down
Isorhamnetin 3-rhamnosyl-(1→2)-gentiobiosyl-(1→6)-glucoside	Flavonoids	322426	302002	337757	3572.73	3572.73	3572.73	1.10735	0.00106456	0.00603879	89.7711	6.48818	up
Rhamnazin 3-O-β-D-glucopyranoside(Flavoyadorinin A)*	Flavonoids	478397	479354	505925	22126	19402.8	48648.6	1.08598	3.89432e-06	0.00034791	16.2311	4.02069	up
Isobavachalcone glucoside	Flavonoids	42004.1	48490	41914.7	559289	422882	416498	1.10303	0.0118178	0.0234598	0.0946677	-3.40098	down
Luteolin 7-rutinoside-4'-glucoside	Flavonoids	516676	559784	441898	20086.1	47468.1	23274.1	1.08803	0.00341573	0.011166	16.7168	4.06322	up
Myricetin3-rhamnosyl-(1→3)-glucosyl-(1→6)-glucoside	Flavonoids	673237	547263	526970	2783.57	2783.57	2783.57	1.10706	0.00617074	0.0153312	209.26	7.70915	up
Myricetin-3-O-galactoside	Flavonoids	160286	111023	151788	3091.54	3091.54	3091.54	1.10559	0.0119312	0.0234598	45.6188	5.51156	up
Morin 3-alpha-L-lyxopyranoside	Flavonoids	48540.5	36823.7	33402.6	4022.17	4022.17	4022.17	1.1023	0.0162047	0.0298484	9.84268	3.29905	up
Quercetin-3-O-[rhamnosyl(1→2)glucosyl]-5-O-glucoside*	Flavonoids	7.31903e+06	8.05662e+06	7.82698e+06	474741	390264	436543	1.1063	0.000781008	0.00520525	17.8269	4.15599	up
Tricin-4'-O-glucoside*	Flavonoids	643888	393927	470933	41259.9	37633	11538	1.06194	0.0221348	0.037735	16.684	4.06039	up
Quercetin-3-O-neohesperidoside*	Flavonoids	2.1491e+06	2.11474e+06	2.04707e+06	322206	419607	302369	1.10062	4.34209e-06	0.00034791	6.04388	2.59548	up
6-C-MethylKaempferol-3-glucoside*	Flavonoids	35159.9	41204	35079.2	151931	187930	162077	1.10093	0.00535866	0.0140775	0.222026	-2.1712	down
Gossypetin-3-O-rutinoside-8-O-glucoside	Flavonoids	727231	759823	777558	244042	262140	243463	1.10565	0.000161805	0.00261781	3.02091	1.59498	up
Sexangularetin-3-O-glucoside-7-O-rhamnoside*	Flavonoids	735190	510751	501303	250632	216846	157445	1.04228	0.0282838	0.044655	2.79593	1.48333	up
Gossypetin-3-O-rutinoside-8-O-rhamnoside	Flavonoids	1.37347e+06	1.16742e+06	1.11871e+06	236773	227791	195666	1.10207	0.00511548	0.0136626	5.54293	2.47065	up
Quercetin-7-O-rutinoside-4'-O-glucoside	Flavonoids	545724	496831	530093	54354	52147.2	71502.3	1.10268	0.000179764	0.00274354	8.83493	3.14322	up
Quercetin-3-O-(4''-O-glucosyl)rhamnoside	Flavonoids	2.01432e+06	2.35891e+06	2.18255e+06	468093	390976	351904	1.10033	0.00129902	0.00641597	5.41365	2.4366	up
Hispidulin-8-C-(2''-O-glucosyl)glucoside	Flavonoids	308686	201520	197878	1.03755e+06	1.10968e+06	1.05337e+06	1.08722	0.000163358	0.00261781	0.221235	-2.17635	down
Genkwanin-6-C-(2''-O-apiosyl)glucoside	Flavonoids	536955	721316	453494	27805.5	27805.5	27805.5	1.10283	0.0205947	0.0352974	20.5207	4.35901	up
2',3',4',5,7-pentahydroxyflavone*	Flavonoids	18106.3	14073.9	11633.3	2253.83	2253.83	2253.83	1.0972	0.0225639	0.0381622	6.47986	2.69596	up
Eucalyptin (5-Hydroxy-7,4'-dimethoxy-6,8-dimethylflavone)	Flavonoids	1.03842e+06	950433	941092	451165	389427	444162	1.09742	0.000335769	0.00343974	2.28055	1.18938	up
Kaempferol-3-O-xylosyl(1→2)glucoside*	Flavonoids	80742.7	69384	81718.5	21167.8	37334.2	28635.7	1.04785	0.00156589	0.00711871	2.66067	1.41179	up
Kaempferol-3-O-rutinoside(Nicotiflorin)	Flavonoids	157508	220074	218100	10078	6726.32	3358.68	1.0866	0.0107361	0.0218913	29.5433	4.88476	up
Quercetin-3-O-sophoroside-7-O-rhamnoside*	Flavonoids	8.18378e+06	8.12414e+06	8.49561e+06	571818	542697	459454	1.1061	7.41476e-05	0.00190115	15.7586	3.97807	up
Kaempferol-3-O-sophoroside-7-O-rhamnoside*	Flavonoids	263279	227608	292826	27547.1	12708.5	21185	1.08905	0.00435721	0.0124132	12.7556	3.67306	up
Isorhamnetin-3-O-sophoroside-7-O-rhamnoside*	Flavonoids	1.17542e+06	1.21884e+06	1.06598e+06	172522	216403	202822	1.10318	0.00115588	0.0061743	5.84748	2.54782	up
Quercetin-3-O-glucoside-7-O-rhamnoside*	Flavonoids	2.20957e+06	1.98859e+06	1.9248e+06	431794	366202	334090	1.1018	0.00113655	0.00612211	5.40857	2.43525	up
Kaempferol-3-O-glucoside-7-O-rhamnoside*	Flavonoids	1.37447e+06	1.34794e+06	1.28728e+06	114175	129935	102944	1.10566	0.000156925	0.00261781	11.5536	3.53027	up
Peonidin-3-O-rutinoside	Flavonoids	80737.5	81514.9	82558.7	6250.88	6250.88	6250.88	1.10743	4.90236e-05	0.00157121	13.0548	3.7065	up
Quercetin-3-O-(2'''-O-p-coumaroyl)sophoroside-7-O-glucoside	Flavonoids	43780.3	56261.7	43740.6	4002.93	4002.93	4002.93	1.10478	0.00888042	0.0191018	11.9731	3.58173	up
Quercetin-3-O-rutinoside (Rutin)	Flavonoids	4.53177e+06	4.64625e+06	4.17395e+06	1.46306e+06	1.0446e+06	1.32818e+06	1.09207	8.35447e-05	0.00205816	3.48085	1.79944	up
Quercetin-4'-O-glucoside (Spiraeoside)*	Flavonoids	114012	102715	134623	18874	15158.1	15866.9	1.10129	0.00781519	0.0176192	7.04122	2.81583	up
3,5,7-Trihydroxyflavanone (Pinobanksin)*	Flavonoids	331860	385682	343974	786117	772660	873861	1.09647	0.00104834	0.00599987	0.436364	-1.1964	down
Luteolin-8-C-glucoside (Orientin)*	Flavonoids	412455	471350	429027	34197.4	25645.4	39237.4	1.10173	0.00119812	0.00629322	13.2502	3.72794	up
Quercetin-7-O-glucoside*	Flavonoids	122941	147134	90346.9	18069.4	18069.4	18069.4	1.09477	0.0250113	0.0409867	6.64885	2.73311	up
Quercetin-3-O-arabinoside	Flavonoids	50216.6	36914.3	27677.8	5039	6726.32	1637.71	1.02561	0.0302419	0.0465986	8.56588	3.0986	up
Luteolin-6-C-glucoside (Isoorientin)*	Flavonoids	449428	459376	277376	18404.7	24749	16518.7	1.09721	0.023703	0.0396701	19.8782	4.31312	up
Quercetin-3-O-glucoside (Isoquercitrin)*	Flavonoids	189045	211416	236876	48476.9	61254	32352.4	1.07217	0.00132218	0.00646961	4.48565	2.16532	up
Kaempferol-3-O-neohesperidoside*	Flavonoids	1.13081e+06	1.67059e+06	1.16655e+06	117376	107032	62036.1	1.09012	0.0187918	0.0331589	13.8525	3.79207	up
Isorhamnetin-3-O-neohesperidoside*	Flavonoids	731299	594261	634790	287149	177060	163314	1.05489	0.00141754	0.00673069	3.12395	1.64337	up
Luteolin-7-O-neohesperidoside (Lonicerin)*	Flavonoids	1.68105e+06	1.5109e+06	1.32426e+06	143336	134820	96855.6	1.10057	0.0048541	0.0132403	12.0429	3.59011	up
Avicularin(Quercetin-3-O-α-L-arabinofuranoside)*	Flavonoids	53512.7	92969.1	76679	1855.47	1855.47	1855.47	1.10294	0.0240164	0.0397134	40.0907	5.3252	up
Luteolin-7-O-glucoside (Cynaroside)*	Flavonoids	112949	65980.1	85564.4	25695.3	13098.5	15954.9	1.0556	0.0285571	0.0448695	4.83105	2.27234	up
Quercetin-3-O-galactoside (Hyperin)*	Flavonoids	156217	130680	133063	33783.2	41161.2	19461.2	1.06055	0.000621638	0.00485939	4.44847	2.15331	up
Quercetin-3-O-rhamnoside(Quercitrin)	Flavonoids	421144	308254	297794	23703.7	23703.7	23703.7	1.10383	0.0150085	0.0281299	14.4449	3.85249	up
Isorhamnetin-3-O-rutinoside (Narcissin)*	Flavonoids	600041	563793	409841	187311	224915	146491	1.05163	0.01792	0.0320152	2.81658	1.49395	up
Eriodictyol (5,7,3',4'-Tetrahydroxyflavanone)	Flavonoids	39296.2	33009	25715.1	112245	103976	132137	1.08088	0.00353805	0.0111719	0.281378	-1.82942	down
6-Methylflavone	Flavonoids	79051.6	78312.7	63009.6	270672	300739	296650	1.09975	0.000208495	0.00300124	0.253869	-1.97784	down
4-Hydroxyderricin	Flavonoids	3446.57	3879.87	4831.11	337.159	337.159	337.159	1.10385	0.0118968	0.0234598	12.0196	3.58732	up
Kaempferol-3-O-glucorhamnoside*	Flavonoids	1.61884e+06	1.42815e+06	1.32476e+06	142969	124692	98681.6	1.10208	0.00351642	0.011166	11.9335	3.57694	up
Carlinoside	Flavonoids	512220	569008	514231	128097	172774	109448	1.08566	0.000116962	0.00227189	3.88833	1.95915	up
Kaempferol-3-O-sambubioside*	Flavonoids	94270.6	98338.9	81428.7	33521.4	27970.3	23570.5	1.08613	0.00135782	0.00659368	3.22162	1.68779	up
Camelliaside A	Flavonoids	228789	315617	256358	25474.3	6289.31	12680	1.06802	0.00781924	0.0176192	18.0175	4.17133	up
Kaempferol 3-O-rutinoside 7-O-glucoside	Flavonoids	68242.8	65833.1	83162.7	9316.2	9316.2	9316.2	1.10468	0.00729741	0.0170096	7.77279	2.95843	up
Robinetin	Flavonoids	258876	311451	254263	98048.6	79156.9	60227.3	1.07494	0.00195209	0.00831452	3.47294	1.79616	up
Iristectorin A*	Flavonoids	595991	633218	496147	59631.4	37062.9	46402.1	1.09885	0.00504482	0.013564	12.0573	3.59183	up
Chrysin 6-C-arabinoside 8-C-glucoside	Flavonoids	880582	763003	765894	64685.8	64685.8	64685.8	1.10675	0.00273789	0.0101453	12.4163	3.63417	up
Eriodictyol-6,8-di-C-glucoside-4'-O-glucoside	Flavonoids	128524	93656.2	153895	3353.93	3353.93	3353.93	1.10398	0.019875	0.0342469	37.3766	5.22406	up
Apigenin-8-C-Arabinoside*	Flavonoids	703624	588055	393556	194554	206818	146604	1.04052	0.0475665	0.0662828	3.07538	1.62076	up
Quercetin-3-O-(6''-O-malonyl)glucosyl-5-O-glucoside	Flavonoids	3041.87	3041.87	3041.87	26581.5	20164.3	15209.4	1.09182	0.0332132	0.0499758	0.147294	-2.76323	down
Tricin-7-O-Glucoside*	Flavonoids	704477	491578	473818	37267.3	35453.6	35657.6	1.10279	0.0196683	0.0340958	15.4078	3.94559	up
Naringenin (5,7,4'-Trihydroxyflavanone)*	Flavonoids	350384	423700	320966	849199	858417	912801	1.08755	0.000381561	0.00359677	0.417891	-1.2588	down
Phloretin	Flavonoids	151851	166153	203412	695318	595922	786831	1.09179	0.00745692	0.0173184	0.250913	-1.99474	down
Hesperetin-5-O-glucoside	Flavonoids	92289.1	79324.9	94079.2	15865	15865	15865	1.10539	0.00406371	0.0121187	5.58238	2.48088	up
Naringenin chalcone; 2',4,4',6'-Tetrahydroxychalcone	Flavonoids	822446	982500	1.25777e+06	2.19414e+06	1.88155e+06	2.11263e+06	1.04002	0.00365823	0.0113831	0.494919	-1.01474	down
Vitexin-2''-O-rhamnoside	Flavonoids	233485	233985	203644	78492.8	88965.2	41624.5	1.03013	0.00151022	0.00701792	3.2098	1.68249	up
Apigenin-7-O-(2''-apiosyl)glucoside (Apiin)	Flavonoids	6.60803e+06	5.57266e+06	5.02595e+06	1.99835e+06	1.68616e+06	1.40373e+06	1.08347	0.00692543	0.0164415	3.38165	1.75773	up
Quercetin-3-O-robinobioside	Flavonoids	4.5692e+06	5.04929e+06	5.42848e+06	2.16288e+06	1.95075e+06	2.12331e+06	1.09732	0.00468987	0.0129022	2.41256	1.27056	up
Luteolin-6-C-arabinoside-7-O-glucoside	Flavonoids	150725	157957	131423	8098.13	8098.13	8098.13	1.10663	0.00324865	0.0109301	18.1155	4.17915	up
Diosmetin-7-O-galactoside*	Flavonoids	44089.6	47486.2	40210.2	211252	158326	194376	1.09755	0.0104813	0.0216726	0.233682	-2.09738	down
Luteolin-7-O-rutinoside*	Flavonoids	1.15729e+06	1.33907e+06	1.25077e+06	65319.7	90574.5	71481.6	1.10428	0.00166064	0.00745705	16.4799	4.04263	up
1-Glycosyloxy-2-hydroxy-4-methoxyxanthone	Flavonoids	95035.8	89051.1	120967	39124.9	34529.4	44190.1	1.07505	0.0176474	0.0316862	2.58861	1.37218	up
Kaempferol-3-O-neohesperidoside-7-O-glucoside*	Flavonoids	266451	325125	249725	11473.6	12632.5	21223	1.09672	0.00656617	0.015823	18.5599	4.21411	up
Violanthin	Flavonoids	4.12862e+06	4.46387e+06	3.13006e+06	48250.2	97785.1	78760.8	1.0999	0.010673	0.0218575	52.1475	5.70453	up
6-Hydroxykaempferol-6,7-O-Diglucoside	Flavonoids	1.0499e+06	995960	947347	266877	230637	143377	1.07643	0.000102747	0.00205816	4.67037	2.22354	up
6-Hydroxykaempferol-3,6,7-O-triglucoside	Flavonoids	860695	921086	977879	366788	276394	314138	1.09179	0.000217314	0.00302822	2.88269	1.52742	up
Quercetin-5-O-β-D-glucoside*	Flavonoids	111977	163330	193643	50209.7	29641.8	23268.5	1.04088	0.0261723	0.0423358	4.54761	2.18511	up
Apigenin-8-C-arabinoside-4'-O-Rhamnoside*	Flavonoids	344393	319631	278432	26507.8	26507.8	26507.8	1.10609	0.00444292	0.0124908	11.8513	3.56697	up
1,2,3,7,8-pentahydroxy-6-methylanthracene-9,10-dione	Flavonoids	639366	371722	557801	102320	80654.7	91042.8	1.08524	0.0313869	0.0477886	5.7255	2.5174	up
1,2,4,5-tetrahydroxy-7-(hydroxymethyl)anthracene-9,10-dione	Flavonoids	444857	562080	545322	124819	100779	77355.9	1.08762	0.00351305	0.011166	5.12374	2.3572	up
1,3,5-trihydroxy-2-prenylxanthone	Flavonoids	19287.3	19287.3	19287.3	648188	551154	811702	1.10522	0.013363	0.0257227	0.0287721	-5.11919	down
1,5,8-trihydroxy-4-prenylxanthone	Flavonoids	18208.7	18208.7	18208.7	646629	506514	773683	1.10482	0.0149435	0.0280904	0.0283503	-5.14049	down
Artocarpanone	Flavonoids	6637.98	12070	10163.6	1327.6	1327.6	1327.6	1.08908	0.0348708	0.0516217	7.24908	2.8578	up
Vicenin 2	Flavonoids	5412.94	5412.94	5412.94	27064.7	45372.4	44586.7	1.0909	0.030215	0.0465986	0.138765	-2.84928	down
Cyanidin-3-O-rutinoside-5-O-glucoside	Flavonoids	104308	106017	89755.4	4714.17	4714.17	4714.17	1.10678	0.00291737	0.0103583	21.2184	4.40724	up
Cyanidin-3-O-(6''-O-malonyl)glucoside-5-O-glucoside	Flavonoids	5091.94	5091.94	5091.94	42598.4	36391.6	63574.5	1.09507	0.0355767	0.0520655	0.10715	-3.22229	down
Orientin-7-O-glucoside*	Flavonoids	573601	423190	338146	137913	231873	147176	1.00288	0.0419432	0.0594813	2.58227	1.36864	up
Kaempferol-3-O-robinobioside(Biorobin)*	Flavonoids	1.73079e+06	1.36201e+06	1.23296e+06	154564	84603.3	93292	1.0929	0.0110172	0.0223481	13.0114	3.7017	up
3'-methoxyquercetin-3-O-L-rhamnosyl(1→2)-glucopyranoside*	Flavonoids	606251	593172	579611	319753	234723	245203	1.07645	0.00402826	0.0121187	2.22468	1.1536	up
Kaempferol-3-O-sophorotrioside	Flavonoids	834909	746307	741815	61572.2	65378	61271.4	1.10685	0.00177864	0.00780894	12.342	3.62551	up
Kaempferol-3-O-sophorotrioside-7-O-glucoside	Flavonoids	123427	132117	178051	3694.19	3694.19	3694.19	1.10532	0.0141715	0.0268756	39.124	5.28998	up
Isorhamnetin-3-O-glucoside-7-O-rhamnoside	Flavonoids	171063	174585	149266	30270	29435.2	26859.4	1.10471	0.0029572	0.0103583	5.71729	2.51533	up
Acacetin-6-C-glucoside	Flavonoids	101864	53865	74791.9	2215.3	2215.3	2215.3	1.10168	0.0329602	0.0498289	34.6862	5.11629	up
Pelargonidin-3-O-glucoside	Flavonoids	456109	470712	477298	42239.8	36825.9	60025.5	1.09887	1.68878e-06	0.00028002	10.095	3.33556	up
Myricetin-3-O-rutinoside*	Flavonoids	2.5269e+06	2.14652e+06	1.98785e+06	112183	183767	29786.1	1.04967	0.00346167	0.011166	20.4499	4.35402	up
Chrysoeriol-6-C-glucoside-7-O-glucoside	Flavonoids	113217	138170	155336	601945	471576	378406	1.0728	0.0293321	0.0456356	0.280126	-1.83585	down
Apigenin-6-C-glucose-8-C-rhamnoside	Flavonoids	2.27296e+06	2.28419e+06	2.25176e+06	74911.3	63818.1	72188.6	1.10699	2.18424e-06	0.00028002	32.2823	5.01267	up
Quercetin-7-O-rutinoside*	Flavonoids	2.64781e+06	2.07751e+06	2.10283e+06	401120	497816	362821	1.09629	0.00767208	0.0175011	5.41162	2.43606	up
Isoorientin-7-O-glucoside*	Flavonoids	892737	933540	967800	380425	257107	192101	1.05502	0.00295355	0.0103583	3.36785	1.75183	up
Cyanidin-3-O-(6''-O-malonyl)sophoroside-5-O-glucoside	Flavonoids	166715	159671	171520	34605.8	29570.7	37960.1	1.10246	1.60578e-05	0.000686203	4.8749	2.28537	up
Myricetin-3-O-galactoside-3'-O-rhamnoside*	Flavonoids	1.74069e+06	2.22715e+06	1.88466e+06	113508	207874	60765.3	1.07307	0.00357545	0.0111798	15.3148	3.93686	up
Isoluteolin-6,8-di-C-glucoside*	Flavonoids	366303	268900	410473	30380.4	22546.9	37949.4	1.09358	0.0159794	0.0295182	11.5065	3.52438	up
6-Hydroxykaempferol-3-O-Rutinoside-6-O-glucoside	Flavonoids	6.77273e+06	7.5611e+06	8.34532e+06	526805	480882	530029	1.10596	0.00408711	0.0121289	14.7486	3.8825	up
Tamarixetin-3-O-(6''-malonyl)glucoside*	Flavonoids	1345.93	1345.93	1345.93	14427.5	12295.5	8653.5	1.09677	0.0250652	0.0409867	0.114138	-3.13115	down
6-Hydroxykaempferol-3,6-O-Diglucoside	Flavonoids	713150	717816	647442	167233	162912	134267	1.10164	0.000342481	0.00343974	4.47536	2.162	up
Vitexin-2''-O-galactoside	Flavonoids	221560	186847	191121	370575	451492	419141	1.082	0.00464407	0.012861	0.48302	-1.04984	down
3,4,2',4',6'-Pentahydroxychalcone	Flavonoids	14727.8	15016.2	19492.1	52758.6	46856.8	54448.9	1.09065	0.000487907	0.00422633	0.319581	-1.64575	down
Quercetin 3-rutinoside-7-glucoside*	Flavonoids	9.9037e+06	9.28059e+06	8.04303e+06	648603	644441	558106	1.10558	0.00406478	0.0121187	14.7083	3.87856	up
Rhamnocitrin-4'-glucoside-3-glucosyl-(1→4)-glucoside	Flavonoids	1.03677e+06	1.11347e+06	1.02739e+06	140938	123599	210243	1.09215	1.89027e-05	0.000757291	6.69284	2.74262	up
Chrysoeriol-7-O-gentiobioside	Flavonoids	27495.5	41327.9	18716.5	143041	148180	155590	1.06847	0.000431143	0.00389243	0.195922	-2.35165	down
Dehydrodiconiferyl alcohol-4-O-glucoside*	Lignans and Coumarins	9139.06	20752.5	14880.8	1.86116e+06	1.52197e+06	1.56505e+06	1.10182	0.00419702	0.0122003	0.00904825	-6.78814	down
syringaresinol-4-O-β-D-glucopyranoside*	Lignans and Coumarins	51477.9	57686.7	68793.6	1.72072e+06	1.47478e+06	1.99656e+06	1.10464	0.00797787	0.0177023	0.034275	-4.8667	down
Lirioresinol A	Lignans and Coumarins	14132.2	12668.9	19811.2	142171	124158	130948	1.09821	0.000514532	0.00439753	0.11733	-3.09136	down
Erythro-Guaiacylglycerol-β-threo-syringylglycerol Ether glucoside	Lignans and Coumarins	66399.3	45832.1	45647.3	135885	141125	132536	1.07147	0.00309065	0.0106511	0.385497	-1.37521	down
Methoxy-erythro-Guaiacyl glycerol β-threo-syringyl glycerol ether	Lignans and Coumarins	34454.8	63460.8	34346.2	606763	580139	521665	1.09376	0.000712772	0.00505197	0.077411	-3.69132	down
Magnolin	Lignans and Coumarins	48026.9	13113.5	28255.7	1.83258e+06	1.83331e+06	1.83076e+06	1.09003	2.85551e-05	0.00107669	0.0162637	-5.9422	down
Fargesin	Lignans and Coumarins	9394.31	9394.31	9394.31	616272	580826	477920	1.10669	0.0056644	0.0144657	0.0168255	-5.89321	down
Symplocosin*	Lignans and Coumarins	20596	26523	13662	1.4339e+06	1.37491e+06	1.30199e+06	1.10288	0.000721174	0.00505197	0.0147857	-6.07966	down
Olivil Monoacetate	Lignans and Coumarins	41994.6	26031	37606.8	748910	713539	507837	1.09815	0.0140285	0.0266832	0.0536127	-4.22128	down
Cichoriin*	Lignans and Coumarins	20320.2	29238.1	14903.5	2269.9	2269.9	2269.9	1.09043	0.0441785	0.0620576	9.46615	3.24278	up
Dehydrodiconiferyl alcohol-gamma'-O-glucoside*	Lignans and Coumarins	27360.5	31428.3	15486.9	1.78048e+06	1.83724e+06	1.59532e+06	1.10168	0.00174469	0.00771273	0.0142481	-6.13309	down
Esculin (6,7-Dihydroxycoumarin-6-O-glucoside)*	Lignans and Coumarins	20143.7	18229.2	11462.5	1889.36	1889.36	1889.36	1.09329	0.0305343	0.0468277	8.7923	3.13624	up
Scopoletin (7-Hydroxy-6-methoxycoumarin)	Lignans and Coumarins	131492	110305	110247	8897.43	8897.43	8897.43	1.1064	0.00422538	0.0122003	13.189	3.72126	up
Syringaresinol-4'-O-glucoside; Acanthoside B*	Lignans and Coumarins	49887.5	57824.5	37786.3	1.71273e+06	1.66049e+06	1.76155e+06	1.10477	0.000187877	0.00280067	0.0283359	-5.14123	down
(+)-Lyoniresinol 9'-O-glucoside	Lignans and Coumarins	44910.7	38749.7	37135.8	162425	211836	166129	1.09692	0.0113044	0.0227008	0.223535	-2.16143	down
Medioresinol-4,4'-di-O-glucoside	Lignans and Coumarins	2143.2	2143.2	2143.2	159741	156554	193175	1.10692	0.00484316	0.0132403	0.0126202	-6.30812	down
Acanthoside D	Lignans and Coumarins	2094.69	2094.69	2094.69	197692	212809	181012	1.10721	0.00220849	0.00907464	0.0106237	-6.55657	down
Syringaresinol-4'-O-(6''-acetyl)glucoside	Lignans and Coumarins	5987.9	5987.9	5987.9	618218	654242	523855	1.10699	0.00427321	0.0122283	0.0100003	-6.64381	down
Syringaresinol Diglucoside	Lignans and Coumarins	24516.7	38594.3	23019.4	801474	888022	683451	1.10127	0.00572329	0.0144855	0.0362968	-4.78401	down
6-Methyl-7-Methoxy-3,4-dihydrocoumarin	Lignans and Coumarins	37187.4	44575	36696.8	7339.36	7339.36	7339.36	1.10422	0.0062248	0.0154058	5.38008	2.42763	up
Tortoside A*	Lignans and Coumarins	35386.6	47840.4	59076.4	1.56601e+06	1.83485e+06	1.80698e+06	1.1034	0.00241266	0.00949428	0.0273249	-5.19364	down
Houpulin F	Lignans and Coumarins	81696.5	83007	91111.7	31723.4	32829.7	38317.8	1.09565	0.000289091	0.00336876	2.48676	1.31427	up
Thunberginol B	Lignans and Coumarins	13100.4	25059.9	27587.4	2620.07	2620.07	2620.07	1.07987	0.0496517	0.0685744	8.36462	3.0643	up
3,3',5-Trihydroxybibenzyl*	Others	11904.9	5523.8	12892.2	82930.7	93628.2	76839	1.07319	0.00110015	0.00607927	0.119657	-3.06302	down
3,4'-Dihydroxy-3',5'-dimethoxypropiophenone	Others	111284	107189	96599.3	3.0031e+06	2.46492e+06	2.58362e+06	1.10634	0.00396196	0.0120466	0.0391314	-4.67553	down
Pinostilbene; 3,4'-dihydroxy-5-methoxystilbene	Others	110138	136213	128921	363137	338169	383268	1.09738	0.000358288	0.00347974	0.346009	-1.53112	down
2-Hydroxyphenol-1-O-glucosyl(6→1)rhamnoside	Others	146262	146462	118715	24599.5	24640.3	16070.3	1.09158	0.00351878	0.011166	6.2998	2.65531	up
3,5,7,4'-Tetrahydroxy-Coumaronochromone	Others	496727	510072	481308	64217	84111	67812.6	1.10334	4.96183e-06	0.000353392	6.88491	2.78344	up
3,4-dihydroxyphenylethanol-β-D-glucopyranoside	Others	7058.29	7058.29	7058.29	117812	97394.1	121469	1.10609	0.00503432	0.013564	0.0628941	-3.99093	down
hibiscolactone A	Others	243571	213376	262408	26451.7	18272.2	18287.3	1.10052	0.00325969	0.0109301	11.4163	3.51302	up
xylosyl -5-hydroxychromone-7-O-β-D-glucoside	Others	39542.4	35103.5	29532.5	317837	345763	351934	1.10389	0.0005768	0.00462161	0.102585	-3.28511	down
pithecellobiumol B	Others	128122	109308	115642	396452	361948	309177	1.09406	0.00870762	0.0187932	0.330723	-1.5963	down
3,4,5-Trimethoxyphenol-1-O-β-D-glucoside	Others	47907.9	31552.5	31748.2	1.13849e+06	1.03262e+06	959948	1.10308	0.0024143	0.00949428	0.0355179	-4.81531	down
17-methoxycarbonyl-14-heptadecaenyl-4-hydroxy-3-methoxycinnamate	Others	6081.66	6139.95	5783.73	90513.3	70649.2	106117	1.10308	0.0149077	0.0280904	0.0673652	-3.89185	down
Dehydronerolisovalerate	Others	110642	97584.6	95696.8	388917	380811	397824	1.10461	1.89874e-06	0.00028002	0.260308	-1.94171	down
Chamigrenal	Others	15028.3	10784.3	12698.2	63633.2	66028	72875.1	1.09862	0.000606322	0.00479818	0.190142	-2.39485	down
Koaburaside	Others	2.46759e+06	2.51324e+06	2.28758e+06	1.51634e+07	1.52065e+07	1.57981e+07	1.1068	6.13998e-05	0.00171118	0.157434	-2.66718	down
4,4'-Dihydroxy-3,5-dimethoxybibenzyl	Others	5.9338e+06	5.50419e+06	5.26156e+06	3.15721e+07	2.8332e+07	2.94734e+07	1.10567	0.00103263	0.0059632	0.186843	-2.4201	down
2-Methoxy-4-ethenylphenol	Others	2.66184e+06	2.10968e+06	2.50796e+06	1.29605e+07	1.13299e+07	1.30157e+07	1.10159	0.00155181	0.00710509	0.195129	-2.3575	down
D-Threo-guaiacylglycerol-7-O-β-D-glucoside	Others	23931.5	28904.9	29431.5	168195	157640	158092	1.10426	5.73332e-05	0.00167048	0.170001	-2.55638	down
2α,5α,14β-Triacetoxy-10β-O-(B-D glucopyranosy)taxa-4(20),11-diene	Others	205021	196216	181422	11306.4	11306.4	11306.4	1.10712	0.00141391	0.00673069	17.1779	4.10248	up
4-Hydroxybenzaldehyde	Others	21693.8	6618.84	10011	761429	667137	777569	1.09171	0.00194913	0.00831452	0.0173714	-5.84714	down
4-Methoxybenzaldehyde	Others	5666.26	5666.26	5666.26	889863	578586	632858	1.10585	0.0185628	0.0329262	0.00808962	-6.94971	down
Delta-Hexalactone	Others	21706.3	24307.6	16622.1	111376	111188	114636	1.0978	5.57331e-05	0.00167048	0.185753	-2.42854	down
3-Hydroxy-1-(4-Hydroxy-3-Methoxyphenyl)Propan-1-One	Others	198735	150504	184319	3.47047e+06	2.76252e+06	3.17243e+06	1.10433	0.00461952	0.012861	0.0567288	-4.13978	down
Butylphthalide	Others	22267.7	24174.7	22055.6	60150.3	72186.4	56637.3	1.09437	0.0121596	0.0238358	0.362473	-1.46405	down
Rhapontigenin	Others	9163.73	9163.73	9163.73	183880	187579	238693	1.1058	0.00819117	0.0180969	0.0450563	-4.47213	down
4-Ethylbenzaldehyde	Others	138467	99721.7	116163	674578	568837	540099	1.09603	0.00465485	0.012861	0.198682	-2.33147	down
4'-Methoxyresveratrol	Others	145648	197356	174352	503552	484257	534909	1.09201	9.04763e-05	0.00205816	0.339758	-1.55742	down
Phloroglucinol	Others	91310.8	67149.1	80092.6	3108.74	3108.74	3108.74	1.10591	0.00824383	0.0180969	25.5787	4.67687	up
3-Methyl-1-pentanol	Others	28522.4	18334.9	25418.5	8797.69	6810.15	9204.78	1.05951	0.0286297	0.0448695	2.91286	1.54244	up
3,4-Dihydroxyphenethyl alcohol-8-O-[β-D-apinosyl(1→3)]-β-D-glucoside	Others	189994	214060	189074	48197	37333.4	35597.4	1.09821	0.000528463	0.00445717	4.89671	2.29181	up
2-Methoxy-1-benzofuran-5-carbaldehyde	Others	954289	915003	961067	38808.6	38808.6	38808.6	1.10742	0.000251836	0.00314791	24.3104	4.6035	up
2,6-Dimethoxy-4-(2-Hydroxyethyl)Phenyl Beta-D-Glucopyranoside	Others	36126.2	35362.4	35856.3	336723	396562	342030	1.10626	0.00349069	0.011166	0.0998265	-3.32443	down
(X)-1,2-Propanediol 1-O-B-D-Glucopyranoside	Others	332215	323976	345693	44127.4	43400.2	47254.7	1.1069	0.000320584	0.00336876	7.43335	2.89401	up
Mycarose glucoside	Others	2.96748e+06	2.92905e+06	2.796e+06	66684.8	69664.8	45965.6	1.10483	0.000260279	0.00314791	47.6786	5.57527	up
Benzyl 6-O-beta-D-apiofuranosyl-beta-D-glucoside	Others	288277	237952	280170	76815.5	132096	112821	1.0408	0.00200015	0.00837971	2.50643	1.32563	up
1-(β-D-Glucopyranosyl)-3-ethyl-4-methyl-1H-pyrrole-2,5-dione	Others	168437	187371	196950	32188.9	18753.1	16579	1.08674	0.000310569	0.00336876	8.18645	3.03324	up
4-(3-Hydroxyphenyl)-4-(beta-D-glucopyranosyloxy)butyric acid	Others	26467.7	31988.8	22546.3	635781	614509	547963	1.10475	0.00193964	0.00831452	0.0450453	-4.47248	down
Methyl (4E,8E,11E)-5,9,13-trimethyltetradeca-4,8,11-trienoate	Others	602525	568988	602942	250331	235119	274756	1.1002	3.07026e-05	0.00109335	2.33417	1.22291	up
Stilbostemin M*	Others	100923	48258.6	100329	355678	260139	301099	1.03207	0.00442796	0.0124908	0.27212	-1.87769	down
2-(7-hydroxy-2,4-dimethoxyphenanthren-3-yl)oxy-6-(hydroxymethyl)oxane-3,4,5-triol	Others	1.7415e+07	1.23545e+07	1.24895e+07	6.32756e+06	4.68525e+06	5.57979e+06	1.05918	0.0282639	0.044655	2.54686	1.34872	up
Batatasin III (3,3'-Dihydroxy-5-methoxybibenzyl)*	Others	158682	165809	155098	897198	871555	689956	1.10149	0.00950778	0.0201138	0.195057	-2.35803	down
2,4,6-Trimethoxyphenol glucoside	Others	76762.2	47688.7	46193.1	1.49092e+06	1.32315e+06	1.26005e+06	1.10094	0.0023588	0.0094266	0.0418849	-4.57743	down
crataegifin C	Others	12090.7	25195.1	20924.2	96938.4	71147	59988.9	1.03755	0.0250269	0.0409867	0.255224	-1.97016	down
2,6-Dimethoxyhydroquinone-1-O-glucoside	Others	198700	121920	108831	3.2796e+06	2.81413e+06	2.94133e+06	1.0989	0.00166359	0.00745705	0.0475316	-4.39497	down
3,4,5-Trimethoxyphenol-β-D-apiofuranosyl-(1→6)-O-β-D-glucopyranoside	Others	20794.7	18045.7	31949.6	265357	281182	268296	1.09674	3.28104e-06	0.00034791	0.0868765	-3.52489	down
β-Hydroxy-(3,4-dihydroxyphenylethanolyl)-glucoside	Others	4650.58	4650.58	4650.58	25325.8	27122.5	23252.9	1.10591	0.00293727	0.0103583	0.1843	-2.43987	down
phoyunbene F	Others	385883	372903	436850	40005.6	37314.2	48430.6	1.10385	0.00236202	0.0094266	9.50801	3.24914	up
Batatasin II (2,3-Dihydroxy-4,5-dimethoxybibenzyl)	Others	2.877e+06	3.01321e+06	3.05723e+06	1.94484e+07	1.59309e+07	1.56148e+07	1.10373	0.00750548	0.0173207	0.17546	-2.51078	down
3-hydroxy-5-methoxybibenzyl	Others	18857.5	21870	15946.7	130277	151353	131904	1.10163	0.00198602	0.00837524	0.137049	-2.86724	down
4-methoxy-9,10-dihydrophenanthrene-1,2,7-triol	Others	34320.4	31163.7	33492.7	854329	787277	794461	1.1071	0.00072788	0.00505197	0.0406298	-4.62132	down
3,4'-dihydroxy-5-methoxybibenzyl	Others	200464	189472	173088	923023	875165	728527	1.10064	0.00706266	0.016644	0.222828	-2.166	down
3,4'-dihydroxy-4,5-dimethoxybibenzyl	Others	1.01101e+06	673327	720375	3.82313e+06	2.49081e+06	2.85816e+06	1.06992	0.0234772	0.0396006	0.262177	-1.93138	down
Dihydroresveratrol*	Others	10937.3	15477	14611.8	104853	132732	93785.1	1.09666	0.0130689	0.0253087	0.123808	-3.01383	down
Dendrosinen B	Others	793810	793814	1.07268e+06	1.48959e+07	1.65445e+07	1.59185e+07	1.10453	0.000714955	0.00505197	0.0561733	-4.15397	down
Dendrocandin C	Others	27979.2	33311.5	37982.5	2.23235e+06	1.42624e+06	1.37798e+06	1.10299	0.0271861	0.0435975	0.0197105	-5.66489	down
Tristin(3,4',5-Trihydroxy-3'-methoxybibenzyl)	Others	95832.8	86596.3	102625	2.04622e+06	2.10883e+06	2.2654e+06	1.10663	0.000963291	0.00577478	0.0443979	-4.49336	down
3,4-Dihydroxy-5,4'-dimethoxybibenzyl	Others	2948292	2.96982e+06	3.82517e+06	1.33806e+07	1.16239e+07	1.3077e+07	1.09676	0.000544514	0.0045329	0.255853	-1.96661	down
Cornusoside A	Others	95396	88692	101142	512316	535947	559673	1.10582	0.000481409	0.00422633	0.177389	-2.49501	down
Batatasin IV (2',3-Dihydroxy-5-methoxybibenzyl)*	Others	171508	147997	184068	990608	1.02869e+06	701845	1.09278	0.0180859	0.0322029	0.18506	-2.43394	down
Dihydropinosylvin methyl ether	Phenolic acids	38803.2	54585.7	34693.5	442779	384377	358989	1.09796	0.00327391	0.0109301	0.107982	-3.21114	down
picrorhizin	Phenolic acids	3330.19	3330.19	3330.19	204630	209624	222397	1.10736	0.000640798	0.00494882	0.0156924	-5.99379	down
2-O-Galloyl-D-glucose	Phenolic acids	290839	289254	267921	47454.8	87126.5	68264.7	1.07599	0.000258619	0.00314791	4.18057	2.0637	up
Ferulic acid-4-O-glucoside	Phenolic acids	193262	175398	202270	51632.8	44636.9	45891.5	1.1032	0.00171883	0.0076512	4.01608	2.00579	up
2,6-dimethoxybenzene-1,4-diol 1-O-β-D-glucopyranoside	Phenolic acids	200463	210772	226875	5.59214e+06	5.04095e+06	5.20856e+06	1.10701	0.00101162	0.00589501	0.0402805	-4.63377	down
galloyl acetyl glucoside	Phenolic acids	13755.9	13755.9	13755.9	343495	371891	378318	1.10725	0.000928747	0.00577478	0.0377319	-4.72807	down
4-Hydroxybenzoyl acetyl glucoside	Phenolic acids	6078.4	6078.4	6078.4	107259	144317	118334	1.10554	0.00866365	0.0187932	0.0492963	-4.34238	down
3-Hydroxy-1-(4-hydroxy-3,5-dimethoxy-phenyl)-propan-1-one glucoside	Phenolic acids	43447.6	68356	53713.1	714316	622911	778157	1.10057	0.00398421	0.0120466	0.0782442	-3.67587	down
Clausenaglycoside A	Phenolic acids	27282	28958	40467.4	444276	466208	446318	1.10272	7.52582e-06	0.000409884	0.071276	-3.81044	down
2-β-D-Glucopyranosyloxy-5-hydroxy-phenylacetic acid	Phenolic acids	119976	111478	102139	49964.6	31964.2	44359.1	1.06446	0.000737133	0.00505197	2.64153	1.40137	up
Protocatechuic acid glucosyl xyloside*	Phenolic acids	2.00924e+06	1.80403e+06	1.9595e+06	290761	326081	332188	1.10568	0.000984838	0.00579157	6.08282	2.60474	up
Protocatechuic acid xylosyl xyloside	Phenolic acids	547795	511667	574352	139535	168109	162920	1.10134	0.000388269	0.00360696	3.47203	1.79578	up
3,4,5-Trimethoxyphenol-1-O-β-D-malonylglucoside	Phenolic acids	14020.8	7678.68	10090.4	3.59172e+06	2.87679e+06	2.97874e+06	1.10496	0.00502022	0.013564	0.00336499	-8.21518	down
Purpureaside C*	Phenolic acids	672863	912849	642687	97076.9	102614	91361.4	1.10015	0.0169563	0.0308713	7.65635	2.93666	up
Methyl caffeate	Phenolic acids	15988.9	15988.9	15988.9	370949	403650	458193	1.10663	0.00412578	0.0121313	0.038909	-4.68375	down
6-O-Galloyl-β-D-glucose*	Phenolic acids	401031	385761	361593	102125	58895.4	95871.9	1.07882	8.81322e-05	0.00205816	4.4703	2.16037	up
Darendoside A	Phenolic acids	85657.7	116498	120658	307783	318219	299291	1.08482	0.000576771	0.00462161	0.348877	-1.51921	down
Dihydrocaffeoylglucose*	Phenolic acids	3424.38	3424.38	3424.38	32977.1	30144.9	40362	1.10434	0.00947145	0.0201033	0.0992728	-3.33246	down
Methyl Cinnamate	Phenolic acids	3.78366e+06	2.40278e+06	3.02211e+06	343854	325652	242508	1.09581	0.0197004	0.0340958	10.0969	3.33585	up
1-O-Galloyl-β-D-glucose*	Phenolic acids	285664	388920	340545	99003.2	77528.4	92603.2	1.09062	0.0113193	0.0227008	3.77182	1.91526	up
1-O-(3,4-Dihydroxy-5-methoxy-benzoyl)-glucoside	Phenolic acids	770479	778246	696581	168332	157053	153663	1.10555	0.00151088	0.00701792	4.68701	2.22867	up
4-Hydroxybenzoic acid	Phenolic acids	7784.71	7784.71	7784.71	369194	389842	380756	1.10741	0.000257688	0.00314791	0.0204898	-5.60895	down
Echinacoside*	Phenolic acids	243333	272125	276948	21762.8	34479.7	47172	1.08189	0.000123821	0.0023344	7.66243	2.9378	up
4-Methylbenzoic acid	Phenolic acids	12352.5	12352.5	12352.5	66340.7	64404.9	61762.3	1.10712	0.000655107	0.00499909	0.192498	-2.37708	down
Glucosyringic acid	Phenolic acids	462905	482387	440618	3.1043e+06	3.04861e+06	2.4382e+06	1.10305	0.00764834	0.0175011	0.161319	-2.63201	down
Methyl anisate	Phenolic acids	58051.6	54116.7	54733.8	360527	257163	313875	1.09993	0.0133571	0.0257227	0.179163	-2.48066	down
Dimethyl phthalate	Phenolic acids	198970	153217	126299	561672	494066	490821	1.07817	0.000356925	0.00347974	0.309388	-1.69251	down
2-Amino-3-methoxybenzoic acid	Phenolic acids	150267	109954	122610	44152	39246.8	49602.1	1.08288	0.0153258	0.0285576	2.87841	1.52527	up
Anthranilate-1-O-Sophoroside	Phenolic acids	79932.4	79991.6	81928.3	933939	794767	709812	1.10485	0.0078613	0.0176192	0.09918	-3.33381	down
Homogentisic acid*	Phenolic acids	5100.09	5100.09	5100.09	44426.2	25500.4	49424.9	1.08527	0.0414079	0.0588524	0.128195	-2.96359	down
3,4-Dihydroxybenzeneacetic acid*	Phenolic acids	7930.43	7930.43	7930.43	59214	66162.4	56667.9	1.1063	0.00288059	0.0103583	0.13069	-2.93578	down
4-(2,6-Dihydroxybenzoyl)-3-Formyl-5-Hydroxybenzoic acid	Phenolic acids	407587	515750	421548	46953.6	70255.1	46199.6	1.09565	0.00531428	0.0140183	8.23021	3.04093	up
Dihydrosinapic Acid glucoside	Phenolic acids	2980.9	2980.9	2980.9	509289	511735	485628	1.10743	0.000277938	0.00329923	0.00593548	-7.39642	down
2,3-bis(2-carboxyphenyl)succinic acid	Phenolic acids	74817.2	62151	79818.8	146786	155845	162479	1.08347	0.000319965	0.00336876	0.466098	-1.10129	down
Protocatechuic acid-1'-O-xyloside	Phenolic acids	170783	161825	157030	6383.49	4885.63	9964.78	1.09802	0.000158169	0.00261781	23.0593	4.52728	up
5-{[2-O-(beta-d-apiofuranosyl)-beta-d-glucopyranosyl]oxy}-2-hydroxybenzoic acid*	Phenolic acids	1.45698e+06	1.55858e+06	1.83972e+06	285928	263372	311644	1.1021	0.00666772	0.0160075	5.63949	2.49556	up
3-(3,5-dihydroxyphenyl)propanoic acid glucoside*	Phenolic acids	3282.14	3282.14	3282.14	45264	38823.6	35161.5	1.10558	0.00649274	0.0157055	0.0825702	-3.59824	down
Gallic Acid 4-O-Glucoside	Phenolic acids	117543	112261	104082	2.38308e+06	2.22742e+06	2.52612e+06	1.10682	0.00141588	0.00673069	0.0467849	-4.41781	down
Vanillic acid glucoside	Phenolic acids	742187	687114	646044	5.34469e+06	5.18207e+06	5.30006e+06	1.10649	2.07385e-06	0.00028002	0.131128	-2.93095	down
3-[4-(Beta-D-Glucopyranosyloxy)Phenyl]Propionic Acid	Phenolic acids	38754	41208.9	56307.3	14628.7	14903	19015.3	1.0666	0.0272059	0.0435975	2.80697	1.48901	up
Trans-Caffeic Acid [Apiosyl-(1→6)-Glucosyl] Ester	Phenolic acids	16636.3	14256.1	22206.5	81472.6	95875.6	81834.6	1.0906	0.00111048	0.00608393	0.20487	-2.28722	down
Homosyringic Acid 4'-O-Glucoside	Phenolic acids	107881	119126	139996	1.57131e+06	1.72364e+06	1.73685e+06	1.1053	0.000857341	0.00549556	0.0729366	-3.77721	down
Gallic acid-1-O-xyloside	Phenolic acids	185798	150544	167492	8880.79	13816.7	14692.7	1.0985	0.00339357	0.011166	13.475	3.75222	up
Syringoyl-D-Glucose	Phenolic acids	51463.5	47184.5	42161.7	236255	230079	210447	1.10333	0.000697433	0.00505197	0.208058	-2.26494	down
mudanoside B	Phenolic acids	303704	284959	349296	82234.4	87739.5	133327	1.06565	0.00120759	0.00629322	3.0925	1.62877	up
Piperonylic acid	Phenolic acids	939510	665382	731210	1.39064e+07	1.29328e+07	1.16825e+07	1.10364	0.00248264	0.00958658	0.0606438	-4.0435	down
6-O-Dihydrocaffeoylglucose	Phenolic acids	20322.5	24842.2	17541	132790	102377	129579	1.09572	0.00688451	0.0164051	0.171916	-2.54023	down
1-(4-Hydroxybenzoyl)Glucose; 25545-07-7	Phenolic acids	274576	382598	325117	30095.9	40348	43574.3	1.09706	0.0104402	0.0216726	8.61521	3.10689	up
5-O-Galloyl-D-hamamelose*	Phenolic acids	345355	476581	396996	97351.9	84694.2	78786.9	1.0955	0.0126379	0.0246228	4.67322	2.22442	up
Monogalloyl-diglucose	Phenolic acids	20582.3	26853.5	21789.7	127681	126710	127359	1.10277	0.000259217	0.00314791	0.181337	-2.46325	down
2-methoxy-9,10-dihydrophenanthrene-4,5-diol	Quinones	9220.61	9220.61	9220.61	70818.5	74864.5	46103	1.09359	0.0259511	0.0422199	0.144233	-2.79353	down
Ephemeranthol A	Quinones	82130	71295.6	48301.4	319446	341301	289250	1.08343	0.000375737	0.00359474	0.212345	-2.23552	down
Nudol	Quinones	55986.5	53099.9	78794	162621	156755	125108	1.04825	0.00546101	0.0142297	0.422694	-1.24231	down
Ephemeranthol B; Flavanthridin	Quinones	1.2495e+06	985675	1.02229e+06	2.84145e+06	2.59251e+06	2.01573e+06	1.05836	0.0204451	0.0351349	0.437262	-1.19343	down
Alizarin 1-methyl ether	Quinones	185910	176228	160784	53661.4	31071.6	30743.5	1.07559	0.000210695	0.00300124	4.52839	2.179	up
2,5-dihydroxy-1-methoxy-anthraquinone	Quinones	118837	127867	139976	26501.7	18116.2	25461.6	1.09492	0.000934989	0.00577478	5.51773	2.46407	up
Aurantio-obtusin-6-O-Glucoside	Quinones	653335	430037	311543	46054.5	44072.1	20194.4	1.06971	0.0497458	0.0685744	12.6442	3.6604	up
2-Ethynyl-5-methoxybenzo-1,4-quinone	Quinones	491913	395758	396961	1.61576e+06	1.68862e+06	1.5915e+06	1.10051	1.05636e-05	0.000520868	0.26239	-1.93021	down
Aloesaponol Ⅲ	Quinones	6.99067e+06	7.2751e+06	7.87992e+06	723922	612854	775467	1.10497	0.00113019	0.00612211	10.4844	3.39018	up
4,6-dimethoxy-9,10-dihydrophenanthrene-2,3,7-triol	Quinones	13747.6	14229.7	13754.8	51093.9	55383.9	53247.2	1.10663	0.000836442	0.00541575	0.261275	-1.93636	down
Cannabidihydrophenanthrene	Quinones	982234	1.12681e+06	1.17248e+06	16014.6	23209.8	24891.2	1.10441	0.00279489	0.0101791	51.1816	5.67755	up
eulophiol	Quinones	241024	243415	273021	990109	859933	996742	1.10258	0.00276977	0.0101453	0.266076	-1.91009	down
Hircinol（2,5-Dihydroxy-4-methoxy-9,10-dihydrophenanthrene）	Quinones	91094.2	93678.8	92279.8	53801.9	41145.2	41705	1.07529	0.00631632	0.0155496	2.02743	1.01965	up
orchinol	Quinones	84924.9	72550.8	81458.2	7301.26	7301.26	7301.26	1.10668	0.00258517	0.00985573	10.9083	3.44736	up
3,6-dimethoxy-4-phenethylbenzene-1,2-diol	Quinones	364951	283142	246377	1.86371e+06	1.24971e+06	1.33416e+06	1.08351	0.0223637	0.0379236	0.201114	-2.31391	down
2-Methoxy-6-undecyl-1,4-benzoquinone	Quinones	53116.4	36026.7	34340.1	6868.03	6868.03	6868.03	1.09454	0.0292506	0.0456195	5.99314	2.58331	up
Stigmast-4-ene-3,6-dione	Steroids	190246	182494	132449	5.47178e+06	7.87476e+06	5.43934e+06	1.10266	0.0170285	0.0308713	0.026892	-5.21668	down
3,3'-Di-O-Methylellagic acid 4'-glucoside	Tannins	139753	153925	105085	1058.14	1058.14	1058.14	1.10618	0.0118879	0.0234598	125.618	6.9729	up
Blumenol C malonyl Glucoside	Terpenoids	57520.9	71796.8	41106.5	533491	499703	405256	1.0921	0.00596581	0.0149378	0.118478	-3.07731	down
Dehydroxypaederosidic Acid	Terpenoids	146740	105462	122903	25127.3	36481.5	23915.7	1.08188	0.00918592	0.0196273	4.38594	2.13289	up
Dehydroxysecologanic acid	Terpenoids	18477.7	19413.2	34996.7	407973	276400	254806	1.08714	0.0251843	0.0410767	0.0776077	-3.68766	down
1-Trans-5-trans-germacrone	Terpenoids	28082.5	32563.6	28844.8	198611	184115	199053	1.10585	0.000401229	0.00367411	0.153823	-2.70066	down
2α,3α-Dihydroxyolean-12-en-28-oic acid	Terpenoids	22223.8	18580.6	28066.7	124143	126056	122812	1.09655	0.000226558	0.00308986	0.184635	-2.43725	down
Loliolide	Terpenoids	313182	343358	313473	12297.4	12124.8	30005.2	1.08547	6.77474e-05	0.00180942	17.8222	4.1556	up
7β-Hydroxydarutigenol	Terpenoids	916.965	916.965	916.965	7817.78	4584.83	5359.81	1.09154	0.0358989	0.0524173	0.154872	-2.69085	down
6''-O-Acetylharpagide	Terpenoids	12028.3	13264.6	18509.9	484876	529062	485927	1.10436	0.000740851	0.00505197	0.0292045	-5.09766	down
8-Epiloganin	Terpenoids	4011.05	4011.05	4011.05	116610	121068	118045	1.10742	0.000131528	0.00240884	0.0338272	-4.88567	down
Perillyl alcohol	Terpenoids	31574.2	27782.8	10107.6	216340	127187	122171	1.02514	0.0442439	0.0620576	0.149163	-2.74504	down
α-Ionone	Terpenoids	36866.4	23605.5	37484.4	144350	120881	144893	1.08017	0.0010936	0.00607927	0.238846	-2.06585	down
Sweroside	Terpenoids	561444	565587	445066	140675	187720	143660	1.08565	0.00564741	0.0144657	3.33032	1.73566	up
Geniposide	Terpenoids	121504	53566	58065.3	430072	489023	436681	1.06353	0.000235443	0.00314415	0.171957	-2.53988	down
Nootkatone	Terpenoids	103366	104410	95571.9	216875	218750	210381	1.10392	7.67334e-06	0.000409884	0.469574	-1.09058	down
Gardenoside	Terpenoids	256947	147633	170311	3934.47	3934.47	3934.47	1.10357	0.0300776	0.0465694	48.7056	5.60602	up
JiangxiBaiyingsu I	Terpenoids	44541.4	34195.3	38818.4	6839.07	6839.07	6839.07	1.10342	0.00844948	0.0184222	5.72959	2.51843	up
10-acetylmonomelittoside*	Terpenoids	46369.8	60411.3	55909.8	1.30335e+06	1.19091e+06	1.18713e+06	1.10598	0.000937088	0.00577478	0.0441928	-4.50005	down
Tomocinol A	Terpenoids	100792	44391.4	46559.6	1.07956e+06	949932	807134	1.08519	0.00569398	0.0144835	0.0675955	-3.88693	down
Neohancoside B	Terpenoids	75308.5	53668.8	105832	762804	727365	620195	1.0889	0.00206011	0.00857489	0.111265	-3.16793	down
2,7-Dimethyl-2,4-Octadiene-1,8-Diol 8-O-B-D-(6''-Malonylglucoside)	Terpenoids	6027.02	6027.02	6027.02	438341	360734	383438	1.10706	0.00350409	0.011166	0.0152904	-6.03123	down
3,7-Dimethyl-2,6-Octadienyl 6-O-(beta-D-Xylopyranosyl)-beta-D-glucopyranoside	Terpenoids	42186.7	60280	67842.8	1.14797e+06	1.17393e+06	885335	1.10043	0.00786078	0.0176192	0.0531016	-4.2351	down
D-Linalool 3-(6''-Malonylglucoside)	Terpenoids	6442.77	6442.77	6442.77	1.61304e+06	1.42627e+06	1.51261e+06	1.10737	0.00127341	0.00641597	0.00424619	-7.87961	down
3-Oxo-Alpha-Ionol 3'-(6''-Malonyl)Glucoside	Terpenoids	683468	693157	618359	283943	183683	208197	1.07549	0.000449065	0.00399792	2.95193	1.56166	up
(3R)-Hydroxy-Beta-Ionone Malonylglucoside	Terpenoids	11275.7	11275.7	11275.7	57773.8	99547.4	72925.6	1.09227	0.0330609	0.0498635	0.146917	-2.76692	down
Geranyl 3-O-xylopyranosyl-glucopyranoside	Terpenoids	31414.8	16197.9	19667.8	391200	380018	357678	1.09663	9.82541e-05	0.00205816	0.0595984	-4.06858	down
Javanicolide C	Terpenoids	38025.1	42977.1	23154.8	160613	139026	90118.1	1.03284	0.0364303	0.052952	0.267236	-1.90382	down
3,4-Dihydroxy-7,8-dihydro-β-ionone-4-O-β-D-glucoside	Terpenoids	57130.3	54949	98983.2	254966	208139	201642	1.04687	0.00259916	0.00985573	0.317508	-1.65514	down
Macrophypene B	Terpenoids	186973	168941	190474	44451.6	93999.2	69953.3	1.01479	0.0068456	0.0163732	2.62177	1.39054	up
serratenediol	Terpenoids	25337.8	13599	12366.6	65058.4	50317.1	73647.6	1.03678	0.00798121	0.0177023	0.271413	-1.88144	down
Dehydrololiolide	Terpenoids	2209.76	2209.76	2209.76	666536	627785	772875	1.10719	0.00396378	0.0120466	0.00320689	-8.28461	down
patrinioside*	Terpenoids	29796.4	32951.9	29594	562592	640611	549747	1.10659	0.0025886	0.00985573	0.0526782	-4.24665	down
Borneol 7-O-[β-D-apiofuranosyl-(1→6)]-β-D-glucopyranoside*	Terpenoids	22605.8	18366.6	35913.3	481933	495435	464046	1.09755	1.48339e-05	0.00067918	0.0533405	-4.22863	down
Chisopanin D	Terpenoids	378799	307995	282429	8848.3	6518.59	7607.83	1.10507	0.00822046	0.0180969	42.1865	5.39871	up
quinatoside A	Terpenoids	77406.3	95475.5	88417.9	6449.19	6449.19	6449.19	1.10611	0.00422281	0.0122003	13.5056	3.75548	up
Argenteanol D	Terpenoids	5898.72	6201.06	4199.7	123015	185562	119195	1.10014	0.0236523	0.0396701	0.0381032	-4.71394	down
Cabraleahydroxylactone acetate	Terpenoids	265357	206497	167937	4.72378e+06	5.51021e+06	3.82902e+06	1.10078	0.0113681	0.0227008	0.0454946	-4.45816	down
Hastatoside*	Terpenoids	83013.3	105572	61078	1.28418e+06	1.35073e+06	1.41731e+06	1.10035	0.000306532	0.00336876	0.0616114	-4.02066	down
DOF vs DOS
Compounds	Class	DOF-1	DOF-2	DOF-3	DOS-1	DOS-2	DOS-3	VIP	P-value	FDR	Fold_Change	Log2FC	Type
N-Feruloyl-3-methoxytyramine*	Alkaloids	58549.6	73389.1	86191.9	6764.75	6764.75	6764.75	1.07105	0.0143534	0.022811	10.7484	3.42605	up
N-benzylformamide	Alkaloids	848250	797690	800469	1.09897e+07	8.51679e+06	1.05086e+07	1.07354	0.00669672	0.0137214	0.081506	-3.61695	down
Candicine	Alkaloids	815370	728459	606173	2.44186e+06	2.58038e+06	2.83938e+06	1.06408	0.000698565	0.00493245	0.273481	-1.87049	down
3-amino-2-naphthoic acid*	Alkaloids	582353	487090	455862	151706	116244	109624	1.05915	0.00528713	0.0119143	4.03976	2.01427	up
N-Trans-Feruloyl-3'-O-methyldopamine*	Alkaloids	525319	457442	526149	47273.4	37386	21797.3	1.0598	0.00101199	0.00539893	14.1739	3.82517	up
N-Cis-Feruloyl-3'-O-methyldopamine*	Alkaloids	480382	465710	575554	63571.7	38661.3	41901	1.0652	0.00397243	0.0102678	10.5572	3.40015	up
3-Indoleacrylic acid*	Alkaloids	550805	527384	479928	124575	112012	149442	1.06641	0.000448872	0.00403984	4.03626	2.01302	up
4-Hydroxy-3-methoxy-β-phenethylamine	Alkaloids	238457	244007	219764	4.48017e+06	4.1181e+06	4.70105e+06	1.07517	0.00160568	0.00705556	0.0528018	-4.24327	down
4-hydroxy-2-oxo-1,2-dihydroquinoline-3-carboxylic acid	Alkaloids	293868	176733	261404	824115	654192	743033	1.03124	0.00181247	0.00724017	0.329533	-1.6015	down
Pyran[3,4-b]indole-2-ketone	Alkaloids	513286	489674	464573	141769	90844.3	139687	1.05203	8.98327e-05	0.00193904	3.9418	1.97885	up
3,5-Dihydro-2H-Furo[3,2-C]Quinolin-4-One*	Alkaloids	556556	504534	418011	124727	107374	117416	1.0665	0.0104209	0.0186528	4.23185	2.08129	up
4-Methylazetidine-2-Carboxylic acid	Alkaloids	4.28127e+06	4.19181e+06	3.68141e+06	1.58947e+07	1.46989e+07	1.46004e+07	1.07222	0.00026105	0.00361119	0.26894	-1.89464	down
cis-Zeatin-O-glucoside*	Alkaloids	262074	190142	207284	1.19278e+06	965858	1.06925e+06	1.0651	0.0029478	0.00880803	0.204313	-2.29115	down
2-oxindole-3-acetic acid	Alkaloids	826210	694981	752664	28513.1	28513.1	28513.1	1.07529	0.00269926	0.00817206	26.5826	4.73241	up
L-Carnitine	Alkaloids	12352.8	12352.8	12352.8	353428	454722	412025	1.07483	0.00549713	0.0120421	0.0303713	-5.04115	down
p-Coumaroylcadaverine	Alkaloids	214033	164137	136231	8075.9	8075.9	8075.9	1.07175	0.0188514	0.0279404	21.2319	4.40816	up
Ehretioside B	Alkaloids	461780	444105	537446	19703.5	28328	13224.8	1.06501	0.00322706	0.0093074	23.5622	4.5584	up
Bis(Caffeoyl)Spermidine	Alkaloids	19745.7	29306.8	19783.7	3063.9	3063.9	3063.9	1.06657	0.0246522	0.0346802	7.48895	2.90476	up
N,N-Dimethyl-5-methoxytryptamine	Alkaloids	7492.9	7492.9	7492.9	584314	549161	510538	1.07564	0.00155007	0.00697531	0.0136731	-6.19252	down
Nicotine-N-glucuronide	Alkaloids	13562	16269.2	22559.2	75250.3	67716.3	45455.8	1.02045	0.0285605	0.0392904	0.278047	-1.8466	down
N-trans-coumarinyl tyramine*	Alkaloids	61749.7	107546	81540	2687.5	2499	9148.66	1.03146	0.0245973	0.0346802	17.4979	4.12911	up
N-trans-ferulic tyramine*	Alkaloids	8.35548e+06	8.21023e+06	8.57498e+06	245946	283158	213325	1.07458	0.00010389	0.00209746	33.8628	5.08163	up
Tatarine	Alkaloids	62370.1	27666.4	26528.3	453151	416136	418479	1.04969	2.02762e-05	0.00113305	0.0905171	-3.46567	down
Tryptamine	Alkaloids	415285	390505	379384	29836.1	29836.1	29836.1	1.07555	0.000842992	0.00534276	13.241	3.72694	up
Indole-3-carboxaldehyde	Alkaloids	11986.7	16655.3	14230.3	1110	1110	1110	1.07283	0.0102988	0.0185826	12.8745	3.68645	up
1-Methyl-6-Oxo-1,6-Dihydropyridine-3-Carboxamide	Alkaloids	104596	100082	100120	22866.5	12521.1	24683.4	1.04174	0.000624458	0.00485906	5.07396	2.34311	up
O-Phosphorylethanolamine	Alkaloids	158099	140902	138544	11912.3	13013.2	10870.9	1.07423	0.00193462	0.00734276	12.2232	3.61155	up
N-Oleoylethanolamine	Alkaloids	127255	153937	165471	69368.3	57232	68075	1.04624	0.0110392	0.0193122	2.29439	1.19811	up
Pantetheine	Alkaloids	42775.2	32328.2	43922.6	1601.46	1601.46	1601.46	1.0738	0.00925491	0.0173126	24.7745	4.63079	up
DL-2-Aminoadipic acid	Alkaloids	188806	188806	188806	1.71184e+06	1.46919e+06	1.50487e+06	1.07474	0.00302075	0.00895437	0.120877	-3.04839	down
N-Feruloyltyramine; Moupinamide*	Alkaloids	8.1779e+06	8.0598e+06	8.83106e+06	247452	298570	178056	1.07175	0.00069992	0.00493245	34.6216	5.1136	up
Nicotine	Alkaloids	1.1356e+07	1.57549e+07	9.80183e+06	3.00209e+07	2.74541e+07	4.0169e+07	1.00875	0.0206538	0.0300163	0.378034	-1.40341	down
Triethylamine	Alkaloids	13953.6	13953.6	13953.6	117551	111540	107869	1.07551	0.000822019	0.0053015	0.124231	-3.00891	down
2-Aminophenol	Alkaloids	36944	39606.5	54176.8	3696	3696	3696	1.07095	0.0175633	0.0264512	11.79	3.55949	up
p-Coumaroyltyramine*	Alkaloids	689694	750884	801321	113174	85968.7	59264.3	1.05944	0.000440733	0.00403984	8.67584	3.117	up
N-Hydroxypipecolic acid	Alkaloids	146933	140765	137247	326558	325049	358895	1.07164	0.00192994	0.00734276	0.420528	-1.24973	down
L-Praziquanamine	Alkaloids	155488	128564	112358	41432	31325.9	43141.4	1.04973	0.0122778	0.0206566	3.4203	1.77412	up
L-Azetidine-2-carboxylic acid	Alkaloids	245656	199075	216478	719428	794108	608267	1.06073	0.00878693	0.0167223	0.311626	-1.68211	down
Betaine	Alkaloids	1.18721e+07	1.04818e+07	9.08134e+06	2.22025e+07	2.36394e+07	2.02651e+07	1.04654	0.000945661	0.00534276	0.47552	-1.07242	down
Isoquinoline	Alkaloids	807213	856917	765345	341212	226948	291572	1.04739	0.000323293	0.0036222	2.82585	1.49868	up
N-Benzyloleamide	Alkaloids	279377	255489	292675	21625.6	21625.6	21625.6	1.07528	0.00182624	0.0072564	12.7556	3.67306	up
Diphenylamine	Alkaloids	19830	16183.6	18602	51532.7	69419.2	64986.1	1.05912	0.0122329	0.0206566	0.293731	-1.76743	down
2-Phenylethylamine	Alkaloids	5.62087e+06	5.02083e+06	5.45196e+06	5939.97	5939.97	5939.97	1.07574	0.00110955	0.00569191	903.127	9.81879	up
Lithospermoside	Alkaloids	33650.4	39741.2	57986.1	6730.09	6730.09	6730.09	1.05994	0.0367819	0.0493927	6.50699	2.70199	up
N-(2-Hydroxy-4-methoxyphenyl)acetamide	Alkaloids	2.06634e+06	1.96192e+06	1.92245e+06	2.62824e+07	2.18339e+07	2.56e+07	1.0745	0.00370151	0.009805	0.0807244	-3.63085	down
N-Cis-Feruloyltyramine*	Alkaloids	8.58297e+06	7.61089e+06	8.50338e+06	266435	310225	189221	1.0717	0.00135022	0.00642322	32.2468	5.01109	up
N-Caffeoylputrescine	Alkaloids	134876	113363	89570.5	17914.1	17914.1	17914.1	1.06671	0.0185637	0.0276237	6.28573	2.65208	up
Phenylethanolamine	Alkaloids	16637	16637	16637	145014	83184.9	161984	1.05389	0.0417921	0.0545782	0.127917	-2.96672	down
4-Coumaroylcholine	Alkaloids	1.67191e+07	1.22475e+07	1.59031e+07	769229	769229	769229	1.07352	0.00926079	0.0173126	19.4436	4.28123	up
5-Aminolevulinic Acid	Alkaloids	3.26557e+06	3.08751e+06	2.99749e+06	7.35255e+06	7.75477e+06	7.04471e+06	1.07186	0.000734981	0.00507095	0.422109	-1.24431	down
Hordenine	Alkaloids	185876	182533	160381	14034.7	14034.7	14034.7	1.07504	0.00242268	0.00774134	12.5591	3.65066	up
Benzamide	Alkaloids	5.4319e+06	5.06502e+06	4.96201e+06	24555.3	13137.7	22682.4	1.07309	0.000765832	0.00519362	256.047	8.00026	up
Choline	Alkaloids	1.85155e+06	1.61399e+06	1.78614e+06	821749	727600	752822	1.06637	0.00193644	0.00734276	2.28119	1.18978	up
p-Coumaroylputrescine	Alkaloids	124399	119145	88614.6	608678	543140	509015	1.06457	0.00165687	0.00711312	0.199995	-2.32196	down
N',N'',N'''-p-Coumaroyl-cinnamoyl-caffeoyl spermidine	Alkaloids	488310	395908	390028	36025.4	16663.1	22493.4	1.06152	0.00509835	0.0116824	16.9489	4.08312	up
N-Hydroxytryptamine	Alkaloids	243717	267444	333290	5661.08	5661.08	5661.08	1.07462	0.00930485	0.0173126	49.7226	5.63583	up
Piperidine	Alkaloids	282378	223106	223904	1.54787e+06	1.23954e+06	1.68489e+06	1.06643	0.00972528	0.0178935	0.16309	-2.61626	down
Methoxyindoleacetic acid	Alkaloids	2.02517e+06	1.89313e+06	1.77937e+06	747025	696716	737324	1.07143	0.00257341	0.007947	2.61233	1.38534	up
3-Indoleacetonitrile	Alkaloids	1.36401e+06	1.24587e+06	1.17941e+06	530339	446800	443694	1.06423	0.000951254	0.00534276	2.66695	1.41519	up
Cis-Zeatin-7-N-glucoside*	Alkaloids	597044	482792	548056	2.79238e+06	1.91353e+06	2.61172e+06	1.05942	0.0181503	0.0271166	0.222462	-2.16837	down
10-Formyltetrahydrofolic Acid	Alkaloids	525620	560306	558775	129789	61727.7	91534.7	1.04627	0.000184681	0.00287409	5.81061	2.53869	up
L-Tyramine	Alkaloids	1.59269e+06	1.58398e+06	1.55804e+06	58784.9	48403.4	53318.3	1.07519	1.24492e-05	0.000929954	29.4985	4.88257	up
Benzamidine	Alkaloids	699127	782633	711995	28993	31531.2	31604	1.07538	0.0013559	0.00642322	23.812	4.57361	up
6-Hydroxynicotinic acid	Alkaloids	157593	147796	114044	43393.8	58741.9	36204.2	1.02787	0.00829583	0.0159716	3.0319	1.60022	up
3-Carbamyl-1-methylpyridinium;(1-Methylnicotinamide)	Alkaloids	1.30168e+06	1.1065e+06	1.07735e+06	267236	291241	266229	1.07123	0.00572077	0.0123867	4.22638	2.07942	up
3-Indolepropionic acid	Alkaloids	283383	224316	195208	90295.2	100491	58408.8	1.00599	0.0146868	0.0231456	2.82071	1.49606	up
Trigonelline	Alkaloids	1.18448e+06	1.10469e+06	1.06932e+06	266960	277454	242431	1.07314	0.000691574	0.00493245	4.26829	2.09366	up
Putrescine	Alkaloids	492982	495620	476810	106354	109398	112700	1.0754	7.11031e-05	0.00187507	4.46158	2.15756	up
N-Isopentenyl-6-hydroxydendroxinium	Alkaloids	3411.07	3411.07	3411.07	19141.8	30652.1	18558.3	1.06003	0.0389161	0.0519112	0.149713	-2.73973	down
N-Methyldendrobine	Alkaloids	423235	561241	584374	32252.1	35608.1	23269.9	1.06872	0.00996633	0.0182026	17.2155	4.10564	up
Caffeoylcholine	Alkaloids	3.87503e+07	3.22663e+07	3.47328e+07	2.37196e+06	2.37196e+06	2.37196e+06	1.07495	0.00328667	0.0093382	14.861	3.89346	up
Feruloylcholine	Alkaloids	2.74337e+06	2.17606e+06	2.38675e+06	7555.94	7555.94	7555.94	1.0755	0.0046183	0.010952	322.315	8.33233	up
Sinapine-4-O-Glucoside	Alkaloids	269414	307684	328236	689387	669650	676141	1.06465	0.000823259	0.0053015	0.444843	-1.16863	down
Caffeoylcholine-4-O-glucoside*	Alkaloids	294493	207626	245696	21347.3	21347.3	21347.3	1.07214	0.0119485	0.020434	11.677	3.54559	up
Caffeoylcholine-3-O-glucoside*	Alkaloids	226884	211210	278344	15720	15720	15720	1.07385	0.00816009	0.0158739	15.1916	3.92521	up
N-benzoyl-2-aminoethyl-β-D-glucopyranoside	Alkaloids	410016	412236	479958	55255.8	44144	66177	1.06782	0.00208579	0.00747184	7.86469	2.97539	up
naphthisoxazol A*	Alkaloids	467877	495819	504154	157578	115525	116315	1.06271	5.16071e-05	0.00168199	3.76935	1.91431	up
N-Sinapoylmethylagmatine	Alkaloids	23732.7	25851.9	26279.2	3604.69	3604.69	3604.69	1.07525	0.00131587	0.00638727	7.01529	2.8105	up
N-Feruloyltyramine 4-glucoside	Alkaloids	148589	121411	120299	10546.7	10546.7	10546.7	1.07414	0.00593335	0.012773	12.3355	3.62475	up
2-[(4-hydroxyphenethyl)amino]ethane-1,1,2-triol O-Glucoside	Alkaloids	2.50383e+07	2.63973e+07	2.46513e+07	761863	630271	822479	1.07468	0.000403858	0.00398723	34.3567	5.10252	up
N-Feruloylputrescine N-glucoside	Alkaloids	126220	104579	103373	12682.2	2536.44	2536.44	1.02029	0.00140851	0.00659131	18.8212	4.23429	up
N1,N10-Bis(p-coumaroyl)spermidine	Alkaloids	183738	196506	217599	1.57745e+06	1.38612e+06	1.4405e+06	1.07369	0.00154505	0.00697531	0.135748	-2.881	down
Feruloyl-p-coumaroyl Spermidine	Alkaloids	3982.11	3982.11	3982.11	191239	141345	177335	1.07453	0.00792554	0.015539	0.0234279	-5.41563	down
2-Coumaroylcholine	Alkaloids	3.01107e+07	2.23173e+07	2.60617e+07	1.49984e+06	1.49984e+06	1.49984e+06	1.07381	0.00822249	0.0159124	17.444	4.12466	up
Xanthurenic Acid 8-O-Glucoside	Alkaloids	926595	670932	573117	1.9306e+06	2.04555e+06	2.0806e+06	1.03776	0.00232594	0.00765409	0.358385	-1.48042	down
o-Carboxy-5-hydroxytryptamine	Alkaloids	3.24682e+06	3.22069e+06	4.36428e+06	126624	98188.1	172515	1.06888	0.0113385	0.0196516	27.2616	4.7688	up
Α-hydroxyquinoline	Alkaloids	6.21651e+06	5.86636e+06	5.4288e+06	2.19e+06	1.69396e+06	1.7689e+06	1.0628	0.000301018	0.0036222	3.09785	1.63127	up
10-Hydroxymethyllycaconitine	Alkaloids	1.00918e+06	999095	978219	2.58154e+06	2.15663e+06	2.90239e+06	1.05746	0.0186886	0.0277542	0.390874	-1.35523	down
8-hydroxyquinoline	Alkaloids	1.0134e+07	9.87494e+06	8.83117e+06	3.16725e+06	2.77553e+06	2.96313e+06	1.07071	0.00197971	0.0073665	3.23831	1.69524	up
dihydro-N-feruloyltyramine	Alkaloids	45259	53642.9	37637.6	3812.08	3812.08	3812.08	1.07207	0.0120633	0.0204801	11.9392	3.57764	up
N-Feruloyltyramine;Moupinamide*	Alkaloids	8.17104e+06	7.43154e+06	8.22484e+06	284533	281789	187321	1.07214	0.000946776	0.00534276	31.6163	4.9826	up
cis-N-p-Coumaroyltyramine*	Alkaloids	741226	795744	843146	80761.6	74660.2	73907.9	1.07495	0.00160112	0.00705556	10.3786	3.37554	up
(hexahydro-1H-pyrrolizin-1-yl)methanol	Alkaloids	72042.1	63672.7	62541.6	2147.58	2147.58	2147.58	1.07542	0.00218869	0.00753435	30.7721	4.94355	up
Dihydrokaempferide	Flavonoids	390997	408876	446464	118270	145330	86813.6	1.04592	0.000222987	0.0032033	3.55676	1.83056	up
Malvidin-3-O-rutinoside	Flavonoids	62429.8	54101.8	42750	8550	8550	8550	1.06782	0.0160016	0.0245211	6.20981	2.63455	up
4',5-dihydroxy-7-methoxy-6-methylfavanone	Flavonoids	15155.1	15155.1	15155.1	194704	207135	290583	1.07117	0.0189332	0.0279507	0.0656612	-3.92882	down
Kaempferol-6,8-di-C-glucoside*	Flavonoids	407555	402485	420422	45794.6	45810.3	29577.4	1.06732	1.06954e-06	0.000266316	10.1538	3.34395	up
Chrysoeriol-6-C-glucoside-4'-O-glucoside	Flavonoids	551464	362870	436375	4349.93	4349.93	4349.93	1.07431	0.014814	0.0232658	103.504	6.69354	up
Rhamnetin-3-O-Rutinoside*	Flavonoids	3.3924e+06	2.85514e+06	2.86244e+06	288309	290784	216033	1.0711	0.00356216	0.00964107	11.4573	3.51819	up
Quercetin-3-O-xylosyl(1→2)glucosyl(1→2)glucoside	Flavonoids	76144.6	76525.5	101416	5953.78	5953.78	5953.78	1.07311	0.0110875	0.0193514	14.2255	3.8304	up
Isorhamnetin-3,7-O-diglucoside	Flavonoids	327982	308231	353245	69804.9	70220.4	76841.6	1.07353	0.00198215	0.0073665	4.56251	2.18983	up
Kaempferol-3-O-(6''-Malonyl)glucoside-7-O-Glucoside	Flavonoids	1.71403e+06	1.78879e+06	1.4398e+06	103927	103927	103927	1.07452	0.00469033	0.0110876	15.8528	3.98667	up
Isorhamnetin-3-O-(6''-malonyl)glucoside-7-O-glucoside	Flavonoids	3.82237e+06	2.96278e+06	3.00363e+06	22062.7	18640.4	20780.5	1.075	0.00737257	0.0147649	159.21	7.31479	up
Limocitrin-3-O-galactoside	Flavonoids	60068.2	51853.3	82443.4	21052	25501.9	16413.6	1.02071	0.0327821	0.0446052	3.08675	1.62609	up
Isorhamnetin-7-O-glucoside (Brassicin)*	Flavonoids	5.29056e+06	5.86512e+06	4.60987e+06	2676.65	2676.65	2676.65	1.0756	0.00473682	0.0111271	1963.35	10.9391	up
Isorhamnetin-3-O-arabinoside	Flavonoids	122400	145713	151864	4842	4842	4842	1.07499	0.00437983	0.0107045	28.9121	4.8536	up
Nepetin-7-O-glucoside(Nepitrin)*	Flavonoids	5.41873e+06	3.85338e+06	5.1322e+06	231742	231742	231742	1.07318	0.0109072	0.019249	20.7189	4.37287	up
Nepetin-7-O-alloside*	Flavonoids	6.36518e+06	5.14971e+06	5.73992e+06	283204	283204	283204	1.0749	0.00409294	0.0103642	20.3091	4.34405	up
Hispidulin-7-O-glucoside(Homoplantaginin)*	Flavonoids	93286.4	69221.1	72891	187088	180929	185428	1.05197	0.00328775	0.0093382	0.425333	-1.23334	down
Jaceoside*	Flavonoids	414326	507438	590767	75997.4	54956.8	36939.8	1.053	0.00993057	0.0181817	9.00885	3.17134	up
Quercetin-3-O-(6''-O-acetyl)galactoside	Flavonoids	2.11397e+06	1.69613e+06	2.05528e+06	91943.3	91943.3	91943.3	1.0747	0.00487749	0.0113196	21.2645	4.41038	up
Meratin*	Flavonoids	6.18535e+06	5.27338e+06	5.14594e+06	171238	160100	182932	1.07494	0.00369193	0.009805	32.2878	5.01292	up
Nitensoside B*	Flavonoids	2.85803e+06	2.55544e+06	2.60833e+06	334866	282180	237181	1.07099	0.000671546	0.00493245	9.39072	3.23124	up
Vaccarin	Flavonoids	20382.8	14723.5	11315.4	2027.66	2027.66	2027.66	1.06046	0.0365653	0.0492149	7.63141	2.93195	up
Isovitexin-7-O-glucoside(Saponarin)	Flavonoids	3.70753e+06	3.70581e+06	3.82537e+06	85563.5	113109	85446.8	1.07439	5.43885e-05	0.00169284	39.5563	5.30584	up
Luteolin-4'-O-glucoside*	Flavonoids	2.54712e+06	2.91125e+06	4.36726e+06	2851.74	2851.74	2851.74	1.07469	0.0276808	0.0381505	1148.5	10.1655	up
Epicatechin-(4β→8)-epigallocatechin	Flavonoids	479370	538722	473736	22032.8	22032.8	22032.8	1.07542	0.00190763	0.00734276	22.5698	4.49632	up
Homoeriodictyol-7,4'-di-O-β-D-glucopyranoside	Flavonoids	1.04427e+06	1.01156e+06	1.12181e+06	73765.1	64073	58883.8	1.07431	0.000904949	0.00534276	16.153	4.01373	up
Isobavachalcone glucoside	Flavonoids	24126.2	15910.2	29845.7	559289	422882	416498	1.06572	0.0104362	0.0186528	0.0499633	-4.32299	down
Luteolin 7-rutinoside-4'-glucoside	Flavonoids	1.585e+06	1.34516e+06	1.44442e+06	20086.1	47468.1	23274.1	1.06586	0.00207734	0.00747184	48.1631	5.58986	up
Scutellarein-7-O-glucoside	Flavonoids	151970	109595	132278	12386.9	12386.9	12386.9	1.07231	0.0104376	0.0186528	10.5984	3.40577	up
Cyanidin-3-O-gentiobioside*	Flavonoids	2.2798e+06	2.1667e+06	2.68834e+06	222802	222802	222802	1.07421	0.00535906	0.0119143	10.6744	3.41608	up
Kaempferol-3-O-arabinoside	Flavonoids	116052	137914	179679	8851.99	8851.99	8851.99	1.07139	0.0183986	0.0274327	16.3295	4.02941	up
Quercetin-3-O-alloside; Isohyperoside*	Flavonoids	1.14862e+07	1.0046e+07	9.10926e+06	24196.3	27494.6	13860.7	1.07297	0.0045678	0.0108667	467.441	8.86864	up
Quercetin-3-O-xyloside (Reynoutrin)*	Flavonoids	438915	511043	443983	2383.19	12833.3	9354.5	1.04529	0.00223661	0.00759432	56.7312	5.82607	up
Kaempferol-3-O-(6''-malonyl)galactoside*	Flavonoids	1.59686e+07	1.26929e+07	1.40176e+07	1609.27	1609.27	1609.27	1.07568	0.00444298	0.0107422	8840.27	13.1099	up
Morin 3-alpha-L-lyxopyranoside	Flavonoids	134390	147813	137692	4022.17	4022.17	4022.17	1.07566	0.00088114	0.00534276	34.7983	5.12095	up
Quercetin-3-O-[rhamnosyl(1→2)glucosyl]-5-O-glucoside*	Flavonoids	2.9964e+06	3.02455e+06	2.18912e+06	474741	390264	436543	1.06653	0.0133157	0.0218132	6.30793	2.65717	up
Flavoyadorinin B	Flavonoids	60795.8	81286.5	118087	5266.07	5266.07	5266.07	1.06566	0.039825	0.052813	16.4683	4.04162	up
Tricin-4'-O-glucoside*	Flavonoids	307034	335894	261683	41259.9	37633	11538	1.01759	0.00216233	0.00751283	10.0033	3.32241	up
Quercetin-3-O-neohesperidoside*	Flavonoids	1.56579e+06	1.43036e+06	1.59067e+06	322206	419607	302369	1.06507	8.4454e-05	0.00191173	4.39274	2.13512	up
Rhamnetin-3-O-Glucoside*	Flavonoids	5.46094e+06	6.801e+06	6.46663e+06	245563	245563	245563	1.07491	0.00447839	0.0107737	25.4226	4.66804	up
Kaempferol-3-O-(6''-O-acetyl)glucoside	Flavonoids	2.63898e+06	3.25641e+06	3.09611e+06	231543	231543	231543	1.0745	0.00444358	0.0107422	12.9443	3.69425	up
Gossypetin-3-O-rutinoside-8-O-glucoside	Flavonoids	820515	607488	529293	244042	262140	243463	1.03595	0.0430776	0.0559635	2.61096	1.38458	up
Sexangularetin-3-O-glucoside-7-O-rhamnoside*	Flavonoids	2.61131e+06	2.45138e+06	2.25792e+06	250632	216846	157445	1.06847	0.00114839	0.00575738	11.7144	3.55021	up
Gossypetin-3-O-rutinoside-8-O-rhamnoside	Flavonoids	560989	716729	593094	236773	227791	195666	1.05838	0.00975345	0.0179013	2.83358	1.50262	up
Quercetin-7-O-rutinoside-4'-O-glucoside	Flavonoids	138704	188832	143364	54354	52147.2	71502.3	1.0345	0.0160192	0.0245211	2.64545	1.40352	up
Quercetin-7-O-(2''-malonyl)glucosyl-5-O-glucoside	Flavonoids	3.61378e+06	4.05824e+06	3.61153e+06	200220	200220	200220	1.07541	0.00173526	0.00717932	18.7853	4.23153	up
Quercetin-3-O-(4''-O-glucosyl)rhamnoside	Flavonoids	1.82048e+06	1.64022e+06	1.53997e+06	468093	390976	351904	1.06585	0.00135859	0.00642322	4.12947	2.04596	up
Gossypetin-8-O-glucoside	Flavonoids	175408	162085	134562	6875.64	6875.64	6875.64	1.0744	0.00632699	0.0133683	22.8854	4.51636	up
Kaempferol-3-O-(6''-malonyl)glucoside*	Flavonoids	1.40383e+07	1.32891e+07	1.04754e+07	4398.88	4398.88	4398.88	1.0755	0.0073315	0.0147221	2864.58	11.4841	up
Hispidulin-8-C-(2''-O-glucosyl)glucoside	Flavonoids	171608	220373	228617	1.03755e+06	1.10968e+06	1.05337e+06	1.06903	1.00543e-05	0.000834506	0.1939	-2.36661	down
Genkwanin-6-C-(2''-O-apiosyl)glucoside	Flavonoids	368168	356180	276349	27805.5	27805.5	27805.5	1.07287	0.00876587	0.0167223	11.9964	3.58453	up
2',3',4',5,7-pentahydroxyflavone*	Flavonoids	11269.1	22587.8	18051.2	2253.83	2253.83	2253.83	1.05393	0.0445897	0.0575276	7.67703	2.94055	up
Eucalyptin (5-Hydroxy-7,4'-dimethoxy-6,8-dimethylflavone)	Flavonoids	1.08163e+06	1.19734e+06	1.29275e+06	451165	389427	444162	1.06605	0.00341	0.00945794	2.78008	1.47513	up
Kaempferol-3-O-rutinoside(Nicotiflorin)	Flavonoids	584237	439056	585728	10078	6726.32	3358.68	1.06375	0.00825161	0.0159275	79.8006	6.31833	up
Quercetin-3-O-sophoroside-7-O-rhamnoside*	Flavonoids	3.64867e+06	3.20295e+06	2.97675e+06	571818	542697	459454	1.07064	0.00418483	0.0104202	6.24432	2.64254	up
Kaempferol-3-O-sophoroside-7-O-rhamnoside*	Flavonoids	836663	719647	789144	27547.1	12708.5	21185	1.06743	0.00172572	0.00717932	38.1743	5.25453	up
Isorhamnetin-3-O-sophoroside*	Flavonoids	1.34712e+06	1.173e+06	871372	165456	148181	111704	1.06075	0.0181374	0.0271166	7.97359	2.99523	up
Quercetin-3-O-glucoside-7-O-rhamnoside*	Flavonoids	1.73108e+06	1.59404e+06	1.61459e+06	431794	366202	334090	1.06953	4.67619e-05	0.00168199	4.36337	2.12544	up
Kaempferol-3-O-glucoside-7-O-rhamnoside*	Flavonoids	7.67528e+06	7.67441e+06	7.81016e+06	114175	129935	102944	1.07522	2.12352e-05	0.00113305	66.7328	6.06033	up
Cernuoside*	Flavonoids	3.37599e+06	3.70042e+06	3.67399e+06	211905	211905	211905	1.07557	0.000950453	0.00534276	16.9108	4.07987	up
Aromadendrin-7-O-glucoside	Flavonoids	100931	69283.8	69352.4	4528.39	4528.39	4528.39	1.07163	0.0190131	0.0279955	17.6345	4.14033	up
Peonidin-3-O-rutinoside	Flavonoids	86869.4	50794	75887.2	6250.88	6250.88	6250.88	1.06629	0.0259853	0.0362822	11.3878	3.50941	up
Quercetin-3-O-(2'''-O-p-coumaroyl)sophoroside-7-O-glucoside	Flavonoids	41206.4	40070.3	20014.7	4002.93	4002.93	4002.93	1.04894	0.0495392	0.0636932	8.43477	3.07635	up
Acacetin	Flavonoids	1.18054e+06	1.20745e+06	1.31234e+06	1.1587e+07	8.3691e+06	8.03497e+06	1.06826	0.0188998	0.0279507	0.132197	-2.91924	down
Quercetin-3-O-rutinoside (Rutin)	Flavonoids	3.50306e+06	3.12415e+06	2.50056e+06	1.46306e+06	1.0446e+06	1.32818e+06	1.02301	0.0152242	0.0237422	2.3796	1.25072	up
Kaempferol-7-O-glucoside*	Flavonoids	82410.9	71966.3	71073.2	3708	3708	3708	1.07524	0.00258517	0.007947	20.267	4.34106	up
Quercetin-4'-O-glucoside (Spiraeoside)*	Flavonoids	4.03005e+06	3.74588e+06	3.67878e+06	18874	15158.1	15866.9	1.07539	0.000800116	0.0053015	229.558	7.84271	up
3,5,7-Trihydroxyflavanone (Pinobanksin)*	Flavonoids	9901.75	6133.04	4921.29	786117	772660	873861	1.07174	0.00152222	0.00693352	0.00861455	-6.85901	down
Luteolin-8-C-glucoside (Orientin)*	Flavonoids	529626	354081	460848	34197.4	25645.4	39237.4	1.06662	0.014369	0.022811	13.5704	3.76239	up
Quercetin-7-O-glucoside*	Flavonoids	4.17339e+06	3.44454e+06	3.22274e+06	18069.4	18069.4	18069.4	1.07532	0.00631766	0.0133683	199.982	7.64373	up
Chalcone	Flavonoids	102730	93557.6	86920.9	3244.52	3244.52	3244.52	1.07533	0.00251819	0.00790374	29.0961	4.86275	up
Eriodictyol-7-O-glucoside	Flavonoids	139713	158587	88436.5	7951.21	7951.21	7951.21	1.0669	0.0287335	0.0393834	16.2129	4.01907	up
Luteolin-3'-O-glucoside	Flavonoids	3.49966e+06	4.62676e+06	4.68666e+06	197594	197594	197594	1.07376	0.00886351	0.0167223	21.6152	4.43397	up
Quercetin-3-O-arabinoside	Flavonoids	33572.4	36963.4	38597.5	5039	6726.32	1637.71	1.00387	0.000110412	0.00211482	8.14243	3.02546	up
Luteolin-6-C-glucoside (Isoorientin)*	Flavonoids	336689	207575	428993	18404.7	24749	16518.7	1.05926	0.0415149	0.0544063	16.31	4.02769	up
Quercetin-3-O-glucoside (Isoquercitrin)*	Flavonoids	9.95074e+06	9.99332e+06	1.18237e+07	48476.9	61254	32352.4	1.07299	0.00340687	0.00945794	223.585	7.80468	up
Kaempferol-3-O-neohesperidoside*	Flavonoids	5.6246e+06	6.55811e+06	5.67482e+06	117376	107032	62036.1	1.0705	0.00260001	0.00795971	62.3421	5.96214	up
Isorhamnetin-3-O-neohesperidoside*	Flavonoids	3.04333e+06	2.67231e+06	2.23208e+06	287149	177060	163314	1.06302	0.00776376	0.0152619	12.6652	3.6628	up
Luteolin-7-O-neohesperidoside (Lonicerin)*	Flavonoids	8.72595e+06	7.90888e+06	8.0755e+06	143336	134820	96855.6	1.07381	0.000911574	0.00534276	65.8923	6.04204	up
Eriodictyol-7-O-Rutinoside (Eriocitrin)	Flavonoids	242208	172115	119147	4124.29	4124.29	4124.29	1.06925	0.0396132	0.0526531	43.1161	5.43015	up
Avicularin(Quercetin-3-O-α-L-arabinofuranoside)*	Flavonoids	493552	401187	600830	1855.47	1855.47	1855.47	1.07488	0.0132228	0.0217361	268.678	8.06973	up
Luteolin-7-O-glucoside (Cynaroside)*	Flavonoids	266925	204758	215470	25695.3	13098.5	15954.9	1.06075	0.00648921	0.0135403	12.551	3.64973	up
Quercetin-3-O-galactoside (Hyperin)*	Flavonoids	1.14397e+07	1.16711e+07	1.07971e+07	33783.2	41161.2	19461.2	1.07262	0.000534004	0.00443223	359.172	8.48853	up
Quercetin-3-O-rhamnoside(Quercitrin)	Flavonoids	352622	434764	293871	23703.7	23703.7	23703.7	1.07201	0.0144072	0.022811	15.2052	3.92649	up
Isorhamnetin-3-O-rutinoside (Narcissin)*	Flavonoids	2.55515e+06	2.15931e+06	2.23016e+06	187311	224915	146491	1.06967	0.00249956	0.00787837	12.4296	3.6357	up
Kaempferol-3-O-glucoside (Astragalin)*	Flavonoids	4.29223e+06	3.99384e+06	3.97142e+06	261333	261333	261333	1.07561	0.000730173	0.00507095	15.6346	3.96667	up
Eriodictyol (5,7,3',4'-Tetrahydroxyflavanone)	Flavonoids	2386.84	2386.84	2386.84	112245	103976	132137	1.07505	0.00535562	0.0119143	0.020555	-5.60436	down
6-Methylflavone	Flavonoids	35901.5	41943.7	46126.7	270672	300739	296650	1.0721	0.000587515	0.00473006	0.142815	-2.80778	down
4-Hydroxyderricin	Flavonoids	31450.8	32843	36623.9	337.159	337.159	337.159	1.0756	0.00214677	0.00751143	99.7725	6.64057	up
Kaempferol-3-O-glucorhamnoside*	Flavonoids	7.97557e+06	8.70722e+06	8.53938e+06	142969	124692	98681.6	1.07426	0.000686876	0.00493245	68.8485	6.10535	up
Carlinoside	Flavonoids	332618	451259	456468	128097	172774	109448	1.02924	0.0100452	0.0182184	3.02288	1.59592	up
Camelliaside A	Flavonoids	586664	707731	672208	25474.3	6289.31	12680	1.05347	0.0025805	0.007947	44.2494	5.46759	up
Kaempferol 3-O-rutinoside 7-O-glucoside	Flavonoids	90571.2	82611.5	73551	9316.2	9316.2	9316.2	1.0741	0.00451451	0.0107742	8.82812	3.14211	up
Iristectorin A*	Flavonoids	392889	430614	375356	59631.4	37062.9	46402.1	1.06626	0.000600516	0.00473006	8.37798	3.0666	up
Chrysin 6-C-arabinoside 8-C-glucoside	Flavonoids	567825	528324	442814	64685.8	64685.8	64685.8	1.073	0.00670456	0.0137214	7.93045	2.9874	up
Quercetin-3-O-(6''-Malonyl)glucoside	Flavonoids	661976	709048	804276	47612.4	47612.4	47612.4	1.07489	0.00379504	0.00994549	15.2292	3.92877	up
Isomucronulatol	Flavonoids	1649.09	1649.09	1649.09	41961.6	41945	57617.8	1.07357	0.0129006	0.021424	0.034957	-4.83827	down
Quercetin-3-O-glucose-6''-acetate*	Flavonoids	4.28539e+06	5.02396e+06	4.20946e+06	326128	326128	326128	1.0748	0.00383969	0.00999389	13.8175	3.78842	up
Cyanidin-3-O-(6''-O-malonyl)glucoside	Flavonoids	3.47826e+06	3.57867e+06	3.53442e+06	144827	144827	144827	1.07578	7.36379e-05	0.00187507	24.3771	4.60745	up
Eriodictyol-6,8-di-C-glucoside-4'-O-glucoside	Flavonoids	69215.1	51290.2	50481.4	3353.93	3353.93	3353.93	1.07292	0.0127442	0.0212974	16.9937	4.08692	up
Quercetin-3-O-(6''-O-malonyl)glucosyl-5-O-glucoside	Flavonoids	6.50182e+06	7.12906e+06	6.08892e+06	26581.5	20164.3	15209.4	1.07392	0.00212052	0.00747184	318.292	8.31421	up
Quercetin-7-O-(6''-malonyl)glucosyl-5-O-glucoside	Flavonoids	3.0942e+06	2.58e+06	3.03083e+06	148973	148973	148973	1.075	0.00344034	0.00945794	19.4778	4.28376	up
Tricin-7-O-Glucoside*	Flavonoids	251164	276281	241978	37267.3	35453.6	35657.6	1.07475	0.00210004	0.00747184	7.0994	2.8277	up
Naringenin (5,7,4'-Trihydroxyflavanone)*	Flavonoids	10502.4	5838.51	10461.4	849199	858417	912801	1.07189	0.000490963	0.00426453	0.0102283	-6.61129	down
Phloretin	Flavonoids	22497	22497	22497	695318	595922	786831	1.07457	0.00669789	0.0137214	0.0324777	-4.94441	down
Hesperetin-5-O-glucoside	Flavonoids	3.34898e+06	2.83947e+06	2.75439e+06	15865	15865	15865	1.07549	0.00389727	0.0101085	187.895	7.55378	up
Naringenin chalcone; 2',4,4',6'-Tetrahydroxychalcone	Flavonoids	116972	116972	116972	2.19414e+06	1.88155e+06	2.11263e+06	1.07524	0.00230679	0.00762974	0.0567064	-4.14035	down
Apigenin-6-C-(2''-glucuronyl)xyloside	Flavonoids	81487.6	63799.6	74978.2	30656	17851.6	29059.1	1.01559	0.00237766	0.00774134	2.83969	1.50573	up
Luteolin-6-C-arabinoside-7-O-glucoside	Flavonoids	500944	515792	506405	8098.13	8098.13	8098.13	1.07579	7.5304e-05	0.00187507	62.6951	5.97028	up
3'-Methoxydaidzein	Flavonoids	24980.9	27631.8	31729.2	280904	174785	171644	1.05943	0.0368296	0.0493927	0.134445	-2.89491	down
Luteolin-7-O-(6''-malonyl)glucoside*	Flavonoids	1.79972e+07	1.75894e+07	1.7946e+07	1011.13	1011.13	1011.13	1.0758	5.16702e-05	0.00168199	17647.8	14.1072	up
Quercetin-7-O-(6''-malonyl)glucoside	Flavonoids	3.95925e+07	3.53487e+07	3.24606e+07	16095.5	26630.6	16157.7	1.07459	0.00333374	0.00936204	1823.96	10.8329	up
Luteolin-7-O-rutinoside*	Flavonoids	7.12747e+06	6.93311e+06	6.80164e+06	65319.7	90574.5	71481.6	1.07478	0.000173479	0.00281553	91.7522	6.51967	up
1-Glycosyloxy-2-hydroxy-4-methoxyxanthone	Flavonoids	2314.26	2314.26	2314.26	39124.9	34529.4	44190.1	1.07439	0.00564751	0.0122994	0.0589148	-4.08523	down
Kaempferol-3-O-neohesperidoside-7-O-glucoside*	Flavonoids	822073	585669	645364	11473.6	12632.5	21223	1.06916	0.0109482	0.019249	45.2934	5.50123	up
Violanthin	Flavonoids	2.35135e+06	2.20396e+06	1.99585e+06	48250.2	97785.1	78760.8	1.06745	0.00202174	0.00742578	29.1427	4.86506	up
6-Hydroxykaempferol-6,7-O-Diglucoside	Flavonoids	6.36753e+06	6.79887e+06	6.45538e+06	266877	230637	143377	1.06931	0.000177148	0.00281553	30.6164	4.93623	up
6-Hydroxykaempferol-3,6,7-O-triglucoside	Flavonoids	982340	912156	943686	366788	276394	314138	1.06308	7.18218e-05	0.00187507	2.96472	1.56789	up
Quercetin-5-O-β-D-glucoside*	Flavonoids	1.18933e+07	9.83946e+06	1.10907e+07	50209.7	29641.8	23268.5	1.07225	0.00298407	0.00888088	318.303	8.31426	up
Dehydroepigallocatechin 6-C-Glucoside-3'-C-arabinoside	Flavonoids	917480	766074	743579	70970.8	70970.8	70970.8	1.07419	0.005429	0.011963	11.3997	3.51092	up
Homoeriodictyol 7-O-glucoside	Flavonoids	1.14684e+07	1.07834e+07	1.11977e+07	546472	546472	546472	1.07572	0.000352719	0.00374815	20.4033	4.35073	up
Isorhamnetin 3-(2''-acetylglucoside)	Flavonoids	1.11398e+06	1.00726e+06	974943	73840.9	73840.9	73840.9	1.07528	0.00191659	0.00734276	13.9768	3.80497	up
Peonidin 3-O-(6''-malonyl-glucoside)	Flavonoids	1.66177e+06	1.41669e+06	1.45662e+06	80371.3	80371.3	80371.3	1.07518	0.0028015	0.00840449	18.8088	4.23334	up
Apigenin-8-C-arabinoside-4'-O-Rhamnoside*	Flavonoids	172784	225745	181963	26507.8	26507.8	26507.8	1.07213	0.00943968	0.0174541	7.29962	2.86782	up
Galangin-8-C-Arabinoside*	Flavonoids	2.39716e+06	2.153e+06	2.78069e+06	212169	237641	209576	1.07319	0.00657827	0.0136121	11.1177	3.47479	up
Neosakuranin	Flavonoids	83825.1	76110.2	88680.3	8677.22	8677.22	8677.22	1.07498	0.00242435	0.00774134	9.55052	3.25558	up
1,2,3,7,8-pentahydroxy-6-methylanthracene-9,10-dione	Flavonoids	380992	353847	410691	102320	80654.7	91042.8	1.06899	0.00111621	0.00569191	4.18049	2.06367	up
1,2,4,5-tetrahydroxy-7-(hydroxymethyl)anthracene-9,10-dione	Flavonoids	415616	324956	322262	124819	100779	77355.9	1.04209	0.0063639	0.0133683	3.50823	1.81074	up
1,3,5-trihydroxy-2-prenylxanthone	Flavonoids	19287.3	19287.3	19287.3	648188	551154	811702	1.07357	0.013363	0.0218427	0.0287721	-5.11919	down
1,5,8-trihydroxy-4-prenylxanthone	Flavonoids	18208.7	18208.7	18208.7	646629	506514	773683	1.07318	0.0149435	0.0234021	0.0283503	-5.14049	down
Artocarpanone	Flavonoids	21723.9	13700.3	15724.2	1327.6	1327.6	1327.6	1.06955	0.0226848	0.0324627	12.8424	3.68284	up
Vicenin 2	Flavonoids	373223	251789	374433	27064.7	45372.4	44586.7	1.05524	0.016925	0.0256676	8.54052	3.09432	up
Cyanidin-3-O-(6''-O-malonyl)glucoside-5-O-glucoside	Flavonoids	1.17167e+07	1.24695e+07	1.39134e+07	42598.4	36391.6	63574.5	1.07383	0.00258139	0.007947	267.245	8.06202	up
Cyanidin-3-O-rutinoside (Keracyanin)	Flavonoids	87335.6	95460.4	94045.5	17467.1	17467.1	17467.1	1.07523	0.00112009	0.00569191	5.2831	2.40138	up
7-Methoxy-3-[1-(3-pyridyl)methylidene]-4-chromanone	Flavonoids	2.77219e+07	2.48275e+07	3.00888e+07	1.33083e+07	1.30265e+07	1.4507e+07	1.05821	0.00753117	0.0149943	2.02337	1.01676	up
Cyanidin-3,5-O-diglucoside (Cyanin)*	Flavonoids	5.5836e+06	6.65467e+06	6.74784e+06	618279	618279	618279	1.07435	0.00425132	0.0105506	10.236	3.35558	up
Cyanidin-3-O-glucoside*	Flavonoids	4.7937e+06	4.68934e+06	5.04319e+06	281316	281316	281316	1.07568	0.000529339	0.00443223	17.2122	4.10536	up
Peonidin-3-O-glucoside	Flavonoids	3.39541e+06	3.05461e+06	3.13717e+06	204988	204988	204988	1.0755	0.00117582	0.0058556	15.5898	3.96253	up
Kaempferol-3-O-robinobioside(Biorobin)*	Flavonoids	6.16224e+06	7.47326e+06	7.28327e+06	154564	84603.3	93292	1.07102	0.00345652	0.00945794	62.9212	5.97547	up
3'-methoxyquercetin-3-O-L-rhamnosyl(1→2)-glucopyranoside*	Flavonoids	3.19742e+06	2.90812e+06	2.87076e+06	319753	234723	245203	1.07191	0.000771742	0.00519362	11.2249	3.48863	up
Cyanidin-3-O-galactoside*	Flavonoids	4.58449e+06	4.12746e+06	4.49473e+06	276205	276205	276205	1.07551	0.00114614	0.00575738	15.9383	3.99442	up
Quercetin-3-O-(6''-O-acetyl)glucoside*	Flavonoids	5.58935e+06	5.47533e+06	5.07997e+06	306063	306063	306063	1.07556	0.000923421	0.00534276	17.5832	4.13612	up
Kaempferol-3-O-sophorotrioside	Flavonoids	215040	249305	181013	61572.2	65378	61271.4	1.06301	0.0159899	0.0245211	3.42872	1.77767	up
Quercetin*	Flavonoids	20262.5	13579.3	27563.3	1458.09	1458.09	1458.09	1.06277	0.0422805	0.0551196	14.0378	3.81125	up
Isorhamnetin-3-O-glucoside-7-O-rhamnoside	Flavonoids	203384	242050	201676	30270	29435.2	26859.4	1.07317	0.00473517	0.0111271	7.47546	2.90216	up
Kaempferol-4'-O-glucoside*	Flavonoids	95756.4	86426	65876.6	9495.03	9495.03	9495.03	1.06997	0.0142315	0.022811	8.70837	3.1224	up
Vitexin-2''-O-glucoside	Flavonoids	423132	366379	274430	1.06287e+06	918358	826400	1.03102	0.00379168	0.00994549	0.378947	-1.39993	down
Naringenin-7-O-(6''-malonyl)glucoside	Flavonoids	81641.6	105923	138732	5153.84	5153.84	5153.84	1.07042	0.0245538	0.0346802	21.1039	4.39943	up
Eriodictyol-7-O-(6''-acetyl)glucoside	Flavonoids	36794.9	42086.2	48392.6	2838.57	2838.57	2838.57	1.074	0.0070949	0.0143925	14.9458	3.90167	up
Peonidin-3,5-O-diglucoside	Flavonoids	1.07017e+06	974809	992593	86979.9	88654.7	112258	1.07297	0.000475472	0.00417856	10.551	3.39931	up
Isorhamnetin-3-O-Glucoside*	Flavonoids	5.97842e+06	6.08849e+06	5.53324e+06	237521	237521	237521	1.0756	0.000907986	0.00534276	24.6998	4.62643	up
Isorhamnetin-3-O-(6''-malonyl)glucoside*	Flavonoids	1.94324e+07	2.34614e+07	2.13698e+07	1.50334e+06	1.50334e+06	1.50334e+06	1.0749	0.00339409	0.00945794	14.2491	3.8328	up
Vicenin-3	Flavonoids	500168	452377	400501	1.28552e+06	1.58698e+06	1.44575e+06	1.06354	0.0041251	0.010377	0.313332	-1.67424	down
Pelargonidin-3-O-glucoside	Flavonoids	2963.16	2963.16	2963.16	42239.8	36825.9	60025.5	1.06962	0.0250918	0.0351662	0.0639113	-3.96779	down
Chrysoeriol-6-C-glucoside-7-O-glucoside	Flavonoids	102423	81668.7	161594	601945	471576	378406	1.02133	0.0194836	0.0285378	0.238088	-2.07043	down
Apigenin-6-C-glucose-8-C-rhamnoside	Flavonoids	1.5216e+06	1.23344e+06	1.60122e+06	74911.3	63818.1	72188.6	1.07377	0.00643534	0.0134655	20.6538	4.36834	up
Quercetin-7-O-rutinoside*	Flavonoids	1.52293e+06	1.65451e+06	1.67328e+06	401120	497816	362821	1.06466	5.17882e-05	0.00168199	3.84441	1.94276	up
irilinB-7-glucoside-O-malonate	Flavonoids	1.59308e+06	1.49125e+06	1.67686e+06	80403.9	80403.9	80403.9	1.07553	0.00126633	0.00622333	19.7386	4.30295	up
Cyanidin-3-O-(6''-O-malonyl)sophoroside-5-O-glucoside	Flavonoids	368118	373367	325236	34605.8	29570.7	37960.1	1.073	0.00180303	0.00724017	10.4441	3.38461	up
Isoluteolin-6,8-di-C-glucoside*	Flavonoids	414318	436486	473817	30380.4	22546.9	37949.4	1.06882	0.00100018	0.00539893	14.576	3.86553	up
6-Hydroxykaempferol-3-O-Rutinoside-6-O-glucoside	Flavonoids	3.49765e+06	2.96927e+06	3.09969e+06	526805	480882	530029	1.07361	0.00324896	0.00933451	6.22131	2.63722	up
Tamarixetin-3-O-(6''-malonyl)glucoside*	Flavonoids	2.35832e+07	2.58706e+07	2.71373e+07	14427.5	12295.5	8653.5	1.07487	0.0016567	0.00711312	2165.03	11.0802	up
6-Hydroxykaempferol-3,6-O-Diglucoside	Flavonoids	5.57547e+06	5.47247e+06	5.16501e+06	167233	162912	134267	1.07483	0.000508784	0.00436852	34.9108	5.1256	up
Vitexin-2''-O-galactoside	Flavonoids	4.00652e+06	3.84983e+06	4.65735e+06	370575	451492	419141	1.07318	0.0040276	0.0103353	10.0819	3.33369	up
3,4,2',4',6'-Pentahydroxychalcone	Flavonoids	2181.3	2181.3	2181.3	52758.6	46856.8	54448.9	1.07533	0.00218304	0.00753435	0.0424752	-4.55724	down
Quercetin 3-rutinoside-7-glucoside*	Flavonoids	3.49109e+06	3.33084e+06	3.45074e+06	648603	644441	558106	1.07383	6.98946e-06	0.000710138	5.54935	2.47232	up
Rhamnetin-3-O-(4''-O-glucosyl)glucoside*	Flavonoids	1.07933e+06	918518	809017	151837	114217	100795	1.06461	0.00741533	0.0148108	7.65128	2.9357	up
Tricin-7-O-(6''-O-malonyl)glucoside	Flavonoids	781286	795191	646662	10060.4	10060.4	10060.4	1.07526	0.00417184	0.0104202	73.6595	6.2028	up
Dehydrodiconiferyl alcohol-4-O-glucoside*	Lignans and Coumarins	101899	106454	60750.5	1.86116e+06	1.52197e+06	1.56505e+06	1.06696	0.00406772	0.0103353	0.0543845	-4.20066	down
Daphnin*	Lignans and Coumarins	45116.4	40675.4	62203.4	13843.9	10632.1	7356.25	1.03364	0.0208882	0.0301809	4.64922	2.21699	up
syringaresinol-4-O-β-D-glucopyranoside*	Lignans and Coumarins	5775.55	5775.55	5775.55	1.72072e+06	1.47478e+06	1.99656e+06	1.07526	0.00754734	0.0149943	0.00333714	-8.22717	down
Lirioresinol A	Lignans and Coumarins	6326.37	5662.37	9889.69	142171	124158	130948	1.06812	0.00101403	0.00539893	0.055071	-4.18256	down
6-Hydroxymellein	Lignans and Coumarins	1.80256e+06	1.92844e+06	1.91125e+06	68272.6	46020.7	41517.7	1.07188	0.000279124	0.0036222	36.2122	5.1784	up
Guaiacylglycerol-β-Guaiacyl Ether glucoside	Lignans and Coumarins	28705.2	28132.2	15644.9	576573	613366	633319	1.0678	0.000411	0.00398723	0.0397543	-4.65275	down
Erythro-Guaiacylglycerol-β-threo-syringylglycerol Ether glucoside	Lignans and Coumarins	4125.91	4125.91	4125.91	135885	141125	132536	1.07575	0.00035625	0.00374815	0.030223	-5.04821	down
Methoxy-erythro-Guaiacyl glycerol β-threo-syringyl glycerol ether	Lignans and Coumarins	2360.51	5902.01	2378	606763	580139	521665	1.06833	0.00192821	0.00734276	0.00622775	-7.32707	down
Magnolin	Lignans and Coumarins	2622.7	2622.7	2622.7	1.83258e+06	1.83331e+06	1.83076e+06	1.0758	1.7235e-07	6.43727e-05	0.00143143	-9.44832	down
Fargesin	Lignans and Coumarins	9394.31	9394.31	9394.31	616272	580826	477920	1.07508	0.0056644	0.0123003	0.0168255	-5.89321	down
Symplocosin*	Lignans and Coumarins	105406	84816.5	78981.6	1.4339e+06	1.37491e+06	1.30199e+06	1.07348	0.000563842	0.00462846	0.065487	-3.93265	down
Olivil Monoacetate	Lignans and Coumarins	1596.47	1596.47	1596.47	748910	713539	507837	1.07496	0.0129061	0.021424	0.00243082	-8.68434	down
Skimmin (7-Hydroxycoumarin-7-O-glucoside)	Lignans and Coumarins	790954	790900	704860	45153.1	45153.1	45153.1	1.07538	0.0015968	0.00705556	16.8812	4.07735	up
Cichoriin*	Lignans and Coumarins	45469.4	32065.1	33643.3	2269.9	2269.9	2269.9	1.07245	0.0144616	0.0228389	16.3264	4.02913	up
5'-Methoxyisolariciresinol-9'-O-glucoside	Lignans and Coumarins	198586	135932	138074	4062.34	4062.34	4062.34	1.07328	0.0174408	0.0263197	38.7782	5.27718	up
Dehydrodiconiferyl alcohol-gamma'-O-glucoside*	Lignans and Coumarins	87091.9	98516.1	62873.6	1.78048e+06	1.83724e+06	1.59532e+06	1.07137	0.00161914	0.00707311	0.0476654	-4.39091	down
Esculin (6,7-Dihydroxycoumarin-6-O-glucoside)*	Lignans and Coumarins	39417.9	37025.9	52859.7	1889.36	1889.36	1889.36	1.07319	0.0139985	0.0226339	22.8126	4.51176	up
Scopoletin (7-Hydroxy-6-methoxycoumarin)	Lignans and Coumarins	59779.7	51333	44487.1	8897.43	8897.43	8897.43	1.07068	0.0104283	0.0186528	5.8294	2.54335	up
Syringaresinol-4'-O-glucoside; Acanthoside B*	Lignans and Coumarins	6419.27	6419.27	6419.27	1.71273e+06	1.66049e+06	1.76155e+06	1.07577	0.000292748	0.0036222	0.00375047	-8.05871	down
Oxypeucedanin	Lignans and Coumarins	13240.3	18382.4	16952.5	100729	74960	73574.8	1.06003	0.0148253	0.0232658	0.194874	-2.35939	down
(+)-Lyoniresinol 9'-O-glucoside	Lignans and Coumarins	817605	558301	751619	162425	211836	166129	1.05273	0.0176883	0.0265325	3.93702	1.9771	up
Medioresinol-4,4'-di-O-glucoside	Lignans and Coumarins	2143.2	2143.2	2143.2	159741	156554	193175	1.07526	0.00484316	0.0113058	0.0126202	-6.30812	down
Acanthoside D	Lignans and Coumarins	2094.69	2094.69	2094.69	197692	212809	181012	1.07559	0.00220849	0.00756764	0.0106237	-6.55657	down
Syringaresinol-4'-O-(6''-acetyl)glucoside	Lignans and Coumarins	5987.9	5987.9	5987.9	618218	654242	523855	1.07538	0.00427321	0.0105698	0.0100003	-6.64381	down
Syringaresinol Diglucoside	Lignans and Coumarins	4603.88	4603.88	4603.88	801474	888022	683451	1.07535	0.00563604	0.0122994	0.00582046	-7.42465	down
Justiciresinol xyloside*	Lignans and Coumarins	718071	740503	655057	3488.89	3488.89	3488.89	1.07568	0.00132838	0.00640195	201.939	7.65778	up
5'-Methoxylariciresinol xyloside*	Lignans and Coumarins	394144	418832	463791	1292.4	1292.4	1292.4	1.07567	0.00230079	0.00762974	329.301	8.36326	up
6-Methyl-7-Methoxy-3,4-dihydrocoumarin	Lignans and Coumarins	59087	64050.2	56810.8	7339.36	7339.36	7339.36	1.07517	0.00164426	0.00711312	8.17274	3.03082	up
Tortoside A*	Lignans and Coumarins	5949.21	5949.21	5949.21	1.56601e+06	1.83485e+06	1.80698e+06	1.07561	0.002425	0.00774134	0.00342707	-8.18881	down
Houpulin F	Lignans and Coumarins	6344.69	6344.69	6344.69	31723.4	32829.7	38317.8	1.07316	0.00528102	0.0119143	0.185029	-2.43418	down
Thunberginol B	Lignans and Coumarins	101986	58525.2	61009.3	2620.07	2620.07	2620.07	1.06951	0.0369876	0.0495157	28.1825	4.81673	up
3,3',5-Trihydroxybibenzyl*	Others	1104.76	1104.76	1104.76	82930.7	93628.2	76839	1.07544	0.00344714	0.00945794	0.0130793	-6.25657	down
3,4'-Dihydroxy-3',5'-dimethoxypropiophenone	Others	32800.4	49634.3	23352.5	3.0031e+06	2.46492e+06	2.58362e+06	1.07018	0.00371461	0.009805	0.0131386	-6.25005	down
3-(3,4,5-Trimethoxyphenyl)propan-1-ol	Others	36175.9	41121.2	38133.6	389798	278372	201045	1.05587	0.044311	0.0573428	0.132799	-2.91269	down
Gallacetophenone	Others	271787	261541	320867	1364.55	1364.55	1364.55	1.07552	0.00414843	0.0103989	208.664	7.70504	up
Phloroglucinol-1-O-β-D-glucopyranoside	Others	92873.8	91451.9	127937	5779.9	5779.9	5779.9	1.07276	0.0144134	0.022811	18.0085	4.17061	up
Pinostilbene; 3,4'-dihydroxy-5-methoxystilbene	Others	17392.7	17392.7	17392.7	363137	338169	383268	1.07547	0.00143357	0.00662829	0.0481093	-4.37754	down
3,4-dihydroxyphenylethanol-β-D-glucopyranoside	Others	250312	196006	238450	117812	97394.1	121469	1.03414	0.00953315	0.0175834	2.03391	1.02426	up
3,4-methylenedioxy cinnamyl alcohol	Others	304874	327325	318312	4700.05	4700.05	4700.05	1.07575	0.000436452	0.00403984	67.4115	6.07492	up
Benzyl B-Primeveroside*	Others	22613.5	14446.9	21592.7	105326	106807	64885	1.03599	0.0302258	0.0412772	0.21173	-2.2397	down
hibiscolactone A	Others	3654.45	3654.45	3654.45	26451.7	18272.2	18287.3	1.06521	0.023776	0.0338299	0.17399	-2.52292	down
tenuiflorin C glucoside	Others	3.94717e+06	4.80483e+06	4.59721e+06	209331	209331	209331	1.075	0.00369084	0.009805	21.2569	4.40986	up
xylosyl -5-hydroxychromone-7-O-β-D-glucoside	Others	5707.04	5707.04	5707.04	317837	345763	351934	1.07565	0.000991927	0.00539893	0.0168592	-5.89032	down
pithecellobiumol B	Others	80851.3	70079.4	80981.3	396452	361948	309177	1.06895	0.00726635	0.0146306	0.217232	-2.20269	down
3,4,5-Trimethoxyphenol-1-O-β-D-glucoside	Others	12077.3	7585.91	7897.2	1.13849e+06	1.03262e+06	959948	1.07352	0.00248523	0.00787837	0.00880225	-6.82791	down
17-methoxycarbonyl-14-heptadecaenyl-4-hydroxy-3-methoxycinnamate	Others	4294.61	3686.38	4779.43	90513.3	70649.2	106117	1.07114	0.0142536	0.022811	0.0477419	-4.3886	down
Chaenorrhinoside	Others	703233	728853	692205	60055.3	60055.3	60055.3	1.07571	0.000280477	0.0036222	11.7908	3.55958	up
Dehydronerolisovalerate	Others	57335.4	57194.1	40113.6	388917	380811	397824	1.06856	1.89157e-06	0.00035325	0.132451	-2.91647	down
Chamigrenal	Others	2156.86	2156.86	2156.86	63633.2	66028	72875.1	1.07547	0.00179049	0.00724017	0.0319478	-4.96814	down
3-hydroxybenzaldehyde	Others	6.85731e+06	6.79455e+06	7.22336e+06	1.14401e+06	1.14401e+06	1.14401e+06	1.07557	0.000528414	0.00443223	6.08247	2.60466	up
Solatuberenol A	Others	724.229	724.229	724.229	113944	160066	172307	1.07451	0.0141012	0.0227507	0.00486804	-7.68244	down
4,4'-Dihydroxy-3,5-dimethoxybibenzyl	Others	197258	197258	197258	3.15721e+07	2.8332e+07	2.94734e+07	1.07572	0.0010263	0.00539893	0.00662108	-7.23872	down
3'-Hydroxy-3,4,5-trimethoxybibenzyl	Others	105615	105615	105615	2.76879e+06	2.00176e+06	2.10037e+06	1.07351	0.0119445	0.020434	0.046114	-4.43865	down
2-Methoxy-4-ethenylphenol	Others	585853	495724	559705	1.29605e+07	1.13299e+07	1.30157e+07	1.07478	0.00211311	0.00747184	0.0439951	-4.50651	down
D-Threo-guaiacylglycerol-7-O-β-D-glucoside	Others	507013	467111	479622	168195	157640	158092	1.07392	0.000601548	0.00473006	3.00406	1.58692	up
2-Phenylethanol	Others	1.37868e+07	1.35833e+07	1.40126e+07	28740.8	28740.8	28740.8	1.07579	8.1101e-05	0.00191173	479.953	8.90675	up
Coniferin	Others	6.95426e+06	6.69865e+06	7.25647e+06	809858	809858	809858	1.07556	0.000684262	0.00493245	8.60619	3.10537	up
Gastrodin	Others	1.68414e+06	1.55276e+06	1.71086e+06	29409.8	30667.3	25933	1.07533	0.000899809	0.00534276	57.5253	5.84612	up
4-Methoxybenzaldehyde	Others	4.58358e+06	3.14918e+06	4.14417e+06	889863	578586	632858	1.05509	0.0131547	0.0216922	5.65216	2.4988	up
Delta-Hexalactone	Others	32003.9	26746.5	15333.7	111376	111188	114636	1.03508	0.00210228	0.00747184	0.219704	-2.18637	down
3-Hydroxy-1-(4-Hydroxy-3-Methoxyphenyl)Propan-1-One	Others	48670.5	44113.7	47687.4	3.47047e+06	2.76252e+06	3.17243e+06	1.07515	0.00438496	0.0107045	0.0149352	-6.06514	down
Erianin; 3'-Hydroxy-3,4,4',5-tetramethoxybibenzyl	Others	13689	13689	13689	276996	158170	182151	1.06749	0.0338698	0.0459178	0.066525	-3.90996	down
Butylphthalide	Others	3985.98	3985.98	3985.98	60150.3	72186.4	56637.3	1.07432	0.00630632	0.0133683	0.0632783	-3.98215	down
Hydroxytyrosol	Others	1846.08	1846.08	1846.08	48775.9	66230.4	75905.6	1.07277	0.0161067	0.0246047	0.0290094	-5.10733	down
Rhapontigenin	Others	9163.73	9163.73	9163.73	183880	187579	238693	1.07415	0.00819117	0.015893	0.0450563	-4.47213	down
Arbutin	Others	1.93843e+07	1.91958e+07	2.13491e+07	540536	440404	525908	1.07498	0.00122286	0.00604949	39.7712	5.31365	up
4-Ethylbenzaldehyde	Others	6445.27	6445.27	6445.27	674578	568837	540099	1.07535	0.00479951	0.011239	0.0108414	-6.5273	down
4'-Methoxyresveratrol	Others	25299.8	25299.8	25299.8	503552	484257	534909	1.07558	0.000935291	0.00534276	0.0498446	-4.32642	down
Usnic acid	Others	97209.3	90412.6	96602.7	13364.1	9634.07	13629.4	1.06922	3.28355e-05	0.00144283	7.75984	2.95603	up
Zearalenone	Others	4235.31	4235.31	4235.31	238384	202029	166910	1.07433	0.0106644	0.0189224	0.0209212	-5.57889	down
3'-O-Methylbatatasin III*	Others	36155.2	36155.2	36155.2	3.31791e+06	2.51162e+06	1.91705e+06	1.0729	0.0244899	0.0346802	0.0140017	-6.15825	down
4-Nitrophenol	Others	895868	1.16553e+06	823885	3.16688e+07	2.87366e+07	2.9822e+07	1.07372	0.000739938	0.00507095	0.0319779	-4.96678	down
1-Decanol*	Others	2.64724e+06	2.78803e+06	3.09539e+06	1.23784e+06	1.28673e+06	1.29147e+06	1.06832	0.00631326	0.0133683	2.23548	1.16058	up
2-Decanol*	Others	2.61986e+06	2.91388e+06	3.20537e+06	1.32265e+06	1.2497e+06	1.24754e+06	1.06416	0.00930665	0.0173126	2.28779	1.19396	up
Dengibsin	Others	17648.9	19392.6	24081.7	153575	89461.4	97119.7	1.04937	0.0430305	0.0559635	0.179692	-2.4764	down
3-Hydroxy-5-Methylphenol-1-O-Glucoside	Others	140921	131020	103949	16084	24787	25716.2	1.0545	0.00762997	0.0150783	5.64507	2.49699	up
Cimidahurinine	Others	262929	285856	218773	3.32242e+06	3.12336e+06	3.24005e+06	1.07366	9.85772e-05	0.00204548	0.0792454	-3.65753	down
3,4-Dihydroxyphenethyl alcohol-8-O-[β-D-apinosyl(1→3)]-β-D-glucoside	Others	5641.51	5641.51	5641.51	48197	37333.4	35597.4	1.07096	0.0126394	0.0211696	0.139724	-2.83934	down
4-Hydroxyphenyl 6-O-(2-Methyl-3-Hydroxypropionyl)-Beta-D-Galactopyranoside	Others	12895.1	12895.1	12895.1	154101	122177	107268	1.07129	0.0141353	0.0227565	0.100862	-3.30954	down
Phenylethyl Primeveroside	Others	283144	280409	247549	18735.3	18735.3	18735.3	1.0752	0.00205929	0.00747184	14.4309	3.85109	up
2-Methoxy-1-benzofuran-5-carbaldehyde	Others	276384	194043	197216	38808.6	38808.6	38808.6	1.06632	0.020819	0.0301392	5.73449	2.51967	up
2,6-Dimethoxy-4-(2-Hydroxyethyl)Phenyl Beta-D-Glucopyranoside	Others	152191	135200	134639	336723	396562	342030	1.06536	0.00451199	0.0107742	0.392471	-1.34934	down
(X)-1,2-Propanediol 1-O-B-D-Glucopyranoside	Others	15351.8	12944.4	19995.9	44127.4	43400.2	47254.7	1.04397	0.000914248	0.00534276	0.358297	-1.48077	down
Mycarose glucoside	Others	146334	133646	145277	66684.8	69664.8	45965.6	1.02631	0.00215187	0.00751143	2.33254	1.2219	up
Hydroxystyrene	Others	7.67756e+06	7.88807e+06	7.82619e+06	247771	189566	236798	1.07463	1.9723e-05	0.00113305	34.699	5.11682	up
Frambinone	Others	3.15074e+07	2.61145e+07	2.80522e+07	2.71605e+06	2.71605e+06	2.71605e+06	1.07462	0.00370434	0.009805	10.5146	3.39432	up
2-(3-hydroxybenzoyl)-3,5-dimethoxyphenol	Others	2257.49	2257.49	2257.49	507465	323180	246565	1.07213	0.0439991	0.0570613	0.00628704	-7.3134	down
acetophenone	Others	1.0415e+07	1.13685e+07	1.0615e+07	1.02462e+06	1.02462e+06	1.02462e+06	1.07552	0.000880749	0.00534276	10.54	3.39781	up
Lauryldiethanolamine	Others	451904	564459	428634	1.13301e+06	1.05672e+06	935925	1.04123	0.00200228	0.00740447	0.462301	-1.11309	down
Oleracone B	Others	12053.4	16347.8	9647.71	534911	545465	505810	1.07223	0.000386771	0.00390429	0.0239877	-5.38156	down
4-(3-Hydroxyphenyl)-4-(beta-D-glucopyranosyloxy)butyric acid	Others	4509.26	4509.26	4509.26	635781	614509	547963	1.07564	0.0019709	0.0073665	0.00752273	-7.05453	down
Methyl (4E,8E,11E)-5,9,13-trimethyltetradeca-4,8,11-trienoate	Others	2.43085e+06	2.43225e+06	2.27864e+06	250331	235119	274756	1.07474	0.000324883	0.0036222	9.39447	3.23181	up
Ethyl (10Z,13Z)-hexadeca-10,13-dienoate	Others	814897	640761	642609	87853.2	90221.2	98816.4	1.0718	0.00875165	0.0167223	7.57796	2.92181	up
Stilbostemin Q	Others	5748.59	9122.63	9598.21	923183	589814	426482	1.06724	0.0486248	0.0626254	0.0126165	-6.30855	down
Stilbostemin M*	Others	5257.78	5257.78	5257.78	355678	260139	301099	1.07474	0.00838067	0.0160935	0.0172026	-5.86123	down
3,5-dihydroxy-2'-methoxy-4-methylbibenzyl*	Others	31043.8	31043.8	31043.8	3.33439e+06	2.39462e+06	1.78738e+06	1.07224	0.0315192	0.042965	0.0123904	-6.33463	down
2-(7-hydroxy-2,4-dimethoxyphenanthren-3-yl)oxy-6-(hydroxymethyl)oxane-3,4,5-triol	Others	1.81004e+06	1.62746e+06	1.72937e+06	6.32756e+06	4.68525e+06	5.57979e+06	1.06243	0.0143097	0.022811	0.311396	-1.68318	down
Batatasin III (3,3'-Dihydroxy-5-methoxybibenzyl)*	Others	17470.1	17470.1	17470.1	897198	871555	689956	1.07484	0.00654833	0.0136069	0.0213162	-5.55191	down
3,5-Dimethoxy-3'-hydroxybibenzyl*	Others	38569	38569	38569	3.15015e+06	2.05843e+06	1.98276e+06	1.07306	0.0246301	0.0346802	0.0160898	-5.95771	down
2,4,6-Trimethoxyphenol glucoside	Others	4244.58	4244.58	4244.58	1.49092e+06	1.32315e+06	1.26005e+06	1.07565	0.00257953	0.007947	0.00312552	-8.32169	down
p-Hydroxypheny-β-D-allopyranoside	Others	2.44418e+07	2.43994e+07	2.34868e+07	615789	537877	584797	1.07552	0.000162994	0.00270571	41.6046	5.37867	up
4,7-dimethoxy-1,2,5-trihydroxyphenanthrene	Others	1.87947e+06	1.78128e+06	1.89827e+06	998316	823519	891750	1.06148	0.000209114	0.00316966	2.04859	1.03463	up
crataegifin C	Others	24230.4	12104.9	21037.6	96938.4	71147	59988.9	1.01157	0.025607	0.035821	0.251553	-1.99106	down
2,6-Dimethoxyhydroquinone-1-O-glucoside	Others	1.24921e+06	1.15645e+06	1.12838e+06	3.2796e+06	2.81413e+06	2.94133e+06	1.06861	0.00364267	0.009805	0.391148	-1.35422	down
β-Hydroxy-(3,4-dihydroxyphenylethanolyl)-glucoside	Others	464191	452776	518601	25325.8	27122.5	23252.9	1.07487	0.00194846	0.007351	18.9636	4.24516	up
phoyunbene F	Others	5000.19	5000.19	5000.19	40005.6	37314.2	48430.6	1.07282	0.00812616	0.0158733	0.119289	-3.06747	down
Batatasin II (2,3-Dihydroxy-4,5-dimethoxybibenzyl)	Others	124665	124665	124665	1.94484e+07	1.59309e+07	1.56148e+07	1.07538	0.00525968	0.0119143	0.0073341	-7.09116	down
4-hydroxy-3,3',5-trimethoxylbibenzyl	Others	28014.2	28014.2	28014.2	831369	580230	626259	1.0733	0.0137594	0.0223441	0.0412406	-4.59979	down
3-hydroxy-5-methoxybibenzyl	Others	581.495	581.495	581.495	130277	151353	131904	1.07564	0.00242413	0.00774134	0.00421849	-7.88906	down
3,3'-Dihydroxy-5-methoxybibenzyl	Others	4965.31	4965.31	4965.31	146449	179999	136553	1.07457	0.00765791	0.0150936	0.0321726	-4.95802	down
3-hydroxy-5,3'-dimethoxybibenzyl	Others	19403.8	19403.8	19403.8	835981	698899	609327	1.07446	0.00886483	0.0167223	0.0271482	-5.203	down
4-methoxy-9,10-dihydrophenanthrene-1,2,7-triol	Others	6232.74	6232.74	6232.74	854329	787277	794461	1.07574	0.000695055	0.00493245	0.00767558	-7.02551	down
3,4'-dihydroxy-5-methoxybibenzyl	Others	24156.6	24156.6	24156.6	923023	875165	728527	1.07497	0.00507635	0.0116678	0.0286815	-5.12374	down
3,4'-dihydroxy-4,5-dimethoxybibenzyl	Others	32391.1	32391.1	32391.1	3.82313e+06	2.49081e+06	2.85816e+06	1.07416	0.016816	0.0255836	0.0105945	-6.56055	down
4-O-Glucosyl-3,4-dihydroxybenzyl alcohol	Others	1.55077e+06	1.40626e+06	1.3132e+06	381343	375325	380873	1.07285	0.0043276	0.010669	3.75391	1.90839	up
Dihydroresveratrol*	Others	2187.47	2187.47	2187.47	104853	132732	93785.1	1.07436	0.0112601	0.0195612	0.0198038	-5.65808	down
Dendrosinen B	Others	158762	158762	158762	1.48959e+07	1.65445e+07	1.59185e+07	1.0757	0.000943929	0.00534276	0.0100569	-6.63566	down
Dendrocandin C	Others	2953.2	2953.2	2953.2	2.23235e+06	1.42624e+06	1.37798e+06	1.07454	0.0262656	0.036537	0.00175906	-9.15098	down
Tristin(3,4',5-Trihydroxy-3'-methoxybibenzyl)	Others	17319.3	17319.3	17319.3	2.04622e+06	2.10883e+06	2.2654e+06	1.0757	0.000941499	0.00534276	0.00809255	-6.94919	down
3,4-Dihydroxy-5,4'-dimethoxybibenzyl	Others	191955	191955	191955	1.33806e+07	1.16239e+07	1.3077e+07	1.07556	0.00187492	0.00734276	0.0151219	-6.04722	down
Cornusoside A	Others	2.3502e+06	2.03098e+06	1.93521e+06	512316	535947	559673	1.07112	0.00585878	0.0126489	3.92826	1.97389	up
Batatasin IV (2',3-Dihydroxy-5-methoxybibenzyl)*	Others	19179.8	19179.8	19179.8	990608	1.02869e+06	701845	1.07372	0.0132395	0.0217361	0.0211453	-5.56352	down
2,6-Dimethoxy-4-hydroxyphenol-1-O-ß-D-glucopyranoside	Others	4.50297e+06	4.07238e+06	4.37507e+06	140243	114140	128401	1.07502	0.000894558	0.00534276	33.8321	5.08032	up
Dihydroxyacetone phosphate	Others	228598	188137	200580	10889.3	7674.7	13681.7	1.06829	0.00319709	0.0093074	19.1441	4.25883	up
Dihydropinosylvin methyl ether	Phenolic acids	6938.7	6938.7	6938.7	442779	384377	358989	1.07533	0.00405327	0.0103353	0.0175494	-5.83244	down
picrorhizin	Phenolic acids	26621.8	25433	16651	204630	209624	222397	1.06624	3.98269e-05	0.00165282	0.107918	-3.212	down
Ferulic acid-4-O-glucoside	Phenolic acids	6609.01	6609.01	6609.01	51632.8	44636.9	45891.5	1.07472	0.00277741	0.00836583	0.139469	-2.84199	down
4-Hydroxycinnamic acid p-hydroxyphenethylamine	Phenolic acids	710678	731769	722341	98519.4	72270.1	56631.1	1.06513	2.49996e-05	0.00124498	9.51887	3.25079	up
5-(2-Hydroxyethyl)-2-O-glucosylphenol*	Phenolic acids	232604	253417	91636.7	2.48411e+06	2.1607e+06	2.19732e+06	1.04229	0.000409705	0.00398723	0.0844267	-3.56616	down
2,6-dimethoxybenzene-1,4-diol 1-O-β-D-glucopyranoside	Phenolic acids	1.31565e+06	1.09124e+06	942799	5.59214e+06	5.04095e+06	5.20856e+06	1.067	8.32159e-05	0.00191173	0.211449	-2.24162	down
Grevilloside G*	Phenolic acids	179638	172445	203473	1.69938e+06	1.38212e+06	1.75401e+06	1.07203	0.00626914	0.0133683	0.114891	-3.12166	down
3-Hydroxy-1-(4-hydroxy-3,5-dimethoxy-phenyl)-propan-1-one glucoside	Phenolic acids	5348.57	3134.63	10595.5	714316	622911	778157	1.06402	0.00405801	0.0103353	0.009019	-6.79282	down
Clausenaglycoside A	Phenolic acids	2119.16	2119.16	2119.16	444276	466208	446318	1.07578	0.000241399	0.00340236	0.00468563	-7.73754	down
Benzyl 2-hydroxy-3,6-dimethoxybenzoate	Phenolic acids	25988.6	25988.6	25988.6	633027	431350	456366	1.07235	0.0169743	0.0256676	0.0512683	-4.28579	down
3,4,5-Trimethoxyphenol-1-O-β-D-malonylglucoside	Phenolic acids	85695.1	75408.8	121454	3.59172e+06	2.87679e+06	2.97874e+06	1.07146	0.00515859	0.0117843	0.029909	-5.06328	down
Grevilloside F	Phenolic acids	1.9224e+06	2.14688e+06	2.17663e+06	175791	175791	175791	1.07527	0.00176748	0.00721478	11.8435	3.56602	up
Methyl caffeate	Phenolic acids	15988.9	15988.9	15988.9	370949	403650	458193	1.07498	0.00412578	0.010377	0.038909	-4.68375	down
6-O-p-Coumaroyl-β-D-glucose	Phenolic acids	818707	797784	608688	58483.6	58483.6	58483.6	1.07273	0.00942185	0.0174541	12.6826	3.66478	up
Darendoside A	Phenolic acids	4418.3	4418.3	4418.3	307783	318219	299291	1.07577	0.000324023	0.0036222	0.0143251	-6.12531	down
Methyl Cinnamate	Phenolic acids	3.34962e+06	3.0768e+06	3.23173e+06	343854	325652	242508	1.07098	0.000154512	0.0026232	10.5899	3.40462	up
1-O-Caffeoyl-(6-O-glucosyl)-β-D-glucose	Phenolic acids	135134	67617.8	111270	2370.41	2370.41	2370.41	1.06934	0.0353659	0.047849	44.1586	5.46462	up
Caffeic acid 4-O-glucoside	Phenolic acids	499908	475382	565013	46603.3	46603.3	46603.3	1.07484	0.00326579	0.0093382	11.0171	3.46168	up
3,6-Di-O-caffeoyl glucose	Phenolic acids	488219	248296	339215	23922.9	23922.9	23922.9	1.06442	0.041002	0.0539234	14.9889	3.90582	up
4-Hydroxybenzoic acid	Phenolic acids	68397	38923.6	47587.1	369194	389842	380756	1.06169	1.97125e-05	0.00113305	0.135909	-2.87929	down
p-Coumaric acid methyl ester	Phenolic acids	523015	540167	506284	8713.16	8713.16	8713.16	1.07575	0.000361338	0.00374888	60.042	5.9079	up
alpha-hexylcinnamaldehyde	Phenolic acids	9664.96	15985.8	16425.1	41197	40036	43560.2	1.02657	0.00180425	0.00724017	0.337164	-1.56848	down
Propyl 4-hydroxybenzoate	Phenolic acids	14676.8	16231.5	17611.4	45949.6	51453.8	52293.6	1.06823	0.00100137	0.00539893	0.324119	-1.6254	down
4-Methylbenzoic acid	Phenolic acids	306163	374246	348836	66340.7	64404.9	61762.3	1.07281	0.0048794	0.0113196	5.34651	2.4186	up
Glucosyringic acid	Phenolic acids	1.4174e+06	1.27801e+06	1.28189e+06	3.1043e+06	3.04861e+06	2.4382e+06	1.05061	0.0153727	0.0239237	0.462955	-1.11106	down
Helicide	Phenolic acids	2.35933e+06	2.43552e+06	2.37683e+06	355478	355478	355478	1.07574	0.000128157	0.00233932	6.72491	2.74952	up
Methyl anisate	Phenolic acids	3068.32	3068.32	3068.32	360527	257163	313875	1.07483	0.00931682	0.0173126	0.00988119	-6.6611	down
Dimethyl phthalate	Phenolic acids	170096	92492.3	143571	561672	494066	490821	1.03777	0.000303476	0.0036222	0.262621	-1.92894	down
Protocatechuic acid 4-O-beta-glucoside*	Phenolic acids	237315	272169	181846	573050	523652	549447	1.0374	0.00157133	0.00702866	0.419968	-1.25165	down
Anthranilate-1-O-Sophoroside	Phenolic acids	44578.3	41163.3	48420.1	933939	794767	709812	1.07365	0.00710955	0.0143925	0.0550177	-4.18396	down
Homovanilloylquinic acid	Phenolic acids	370683	328699	309963	20703.8	20703.8	20703.8	1.075	0.00321685	0.0093074	16.2506	4.02242	up
Salicylic acid-2-O-glucoside	Phenolic acids	1.96705e+06	2.08167e+06	1.97864e+06	105189	118281	115470	1.0754	0.000319155	0.0036222	17.783	4.15243	up
1-O-p-Coumaroyl-β-D-glucose*	Phenolic acids	3.68921e+06	2.73032e+06	2.06273e+06	315179	315179	315179	1.06298	0.0335372	0.0455496	8.97082	3.16524	up
4-(2,6-Dihydroxybenzoyl)-3-Formyl-5-Hydroxybenzoic acid	Phenolic acids	263287	276911	247340	46953.6	70255.1	46199.6	1.05921	6.0122e-05	0.00172735	4.81945	2.26887	up
Dihydrosinapic Acid glucoside	Phenolic acids	2980.9	2980.9	2980.9	509289	511735	485628	1.07578	0.000277938	0.0036222	0.00593548	-7.39642	down
Protocatechuic acid-1'-O-xyloside	Phenolic acids	324355	271807	290786	6383.49	4885.63	9964.78	1.06903	0.00261061	0.00795971	41.7704	5.38441	up
5-{[2-O-(beta-d-apiofuranosyl)-beta-d-glucopyranosyl]oxy}-2-hydroxybenzoic acid*	Phenolic acids	145373	155005	103476	285928	263372	311644	1.01572	0.00206549	0.00747184	0.469083	-1.09209	down
Gallic Acid 4-O-Glucoside	Phenolic acids	604990	519963	430929	2.38308e+06	2.22742e+06	2.52612e+06	1.06595	0.000218258	0.00319684	0.218014	-2.19751	down
3-[4-(Beta-D-Glucopyranosyloxy)Phenyl]Propionic Acid	Phenolic acids	2925.74	2925.74	2925.74	14628.7	14903	19015.3	1.07042	0.01126	0.0195612	0.180798	-2.46755	down
Trans-Caffeic Acid [Apiosyl-(1→6)-Glucosyl] Ester	Phenolic acids	2851.21	2851.21	2851.21	81472.6	95875.6	81834.6	1.07528	0.00320609	0.0093074	0.0330023	-4.92129	down
p-Coumaroyl Aminogalactitol	Phenolic acids	6.61994e+06	6.22372e+06	6.52106e+06	669711	669711	669711	1.07565	0.000423313	0.00400694	9.63834	3.26879	up
Homosyringic Acid 4'-O-Glucoside	Phenolic acids	1364.92	1364.92	1364.92	1.57131e+06	1.72364e+06	1.73685e+06	1.07574	0.00100294	0.00539893	0.000813774	-10.2631	down
Gallic acid-1-O-xyloside	Phenolic acids	147238	123232	93032.6	8880.79	13816.7	14692.7	1.05847	0.0190759	0.0279955	9.7219	3.28124	up
Syringoyl-D-Glucose	Phenolic acids	59123.2	50636.3	47752.1	236255	230079	210447	1.07063	0.00044877	0.00403984	0.232736	-2.10323	down
1-O-Feruloyl-beta-D-glucose	Phenolic acids	175102	152688	184139	2278.94	2278.94	2278.94	1.07545	0.00306917	0.00906194	74.8783	6.22648	up
hemerocallin	Phenolic acids	250812	289568	230242	16569.1	16569.1	16569.1	1.07449	0.00519732	0.0118366	15.5032	3.9545	up
Piperonylic acid	Phenolic acids	2.31321e+06	2.32155e+06	2.25823e+06	1.39064e+07	1.29328e+07	1.16825e+07	1.07396	0.00367968	0.009805	0.178938	-2.48247	down
6-O-Dihydrocaffeoylglucose	Phenolic acids	3508.21	3508.21	3508.21	132790	102377	129579	1.07461	0.00660926	0.0136384	0.0288546	-5.11505	down
2-O-(3,4-dihydroxyphenylacetyl)-6-O-caffeoylglucoside	Phenolic acids	206881	180997	154649	14722	14722	14722	1.07332	0.00813851	0.0158733	12.2838	3.61869	up
4-O-Glucosyl-4-hydroxybenzoic acid	Phenolic acids	923683	779182	653659	67367.1	67367.1	67367.1	1.07217	0.0115962	0.0200054	11.6601	3.54351	up
6-O-Caffeoyl-D-glucose	Phenolic acids	3.17032e+06	3.80693e+06	3.46499e+06	365913	365913	365913	1.07462	0.00346926	0.00945816	9.51249	3.24982	up
1-O-Salicyloyl-β-D-glucose	Phenolic acids	760346	735928	666924	48214.5	48214.5	48214.5	1.07532	0.00172398	0.00717932	14.9554	3.90259	up
p-Coumaric acid-4-O-glucoside*	Phenolic acids	1.04324e+06	743711	677092	93713.2	93713.2	93713.2	1.0678	0.0231201	0.0329594	8.76448	3.13167	up
6-O-Feruloyl-β-D-glucose	Phenolic acids	99410.2	87151.3	95683.8	9532.66	9532.66	9532.66	1.07517	0.00183656	0.00725878	9.86941	3.30296	up
1-O-Feruloyl-β-D-glucose	Phenolic acids	141039	111232	133047	7810.89	7810.89	7810.89	1.0744	0.00540861	0.0119534	16.4437	4.03946	up
4-O-(6'-O-Glucosylcaffeoyl)-4-hydroxybenzoic acid	Phenolic acids	174930	140435	88967.7	14482.6	14482.6	14482.6	1.05833	0.040506	0.0534593	9.30619	3.21819	up
Monogalloyl-diglucose	Phenolic acids	4116.45	4116.45	4116.45	127681	126710	127359	1.0758	5.37652e-06	0.000710138	0.0323493	-4.95012	down
Ephemeranthol A	Quinones	3130.71	3130.71	3130.71	319446	341301	289250	1.07558	0.00230833	0.00762974	0.00988649	-6.66033	down
Nudol	Quinones	2898.96	2898.96	2898.96	162621	156755	125108	1.07491	0.00637099	0.0133683	0.0195663	-5.67549	down
Erianthridin	Quinones	1534.86	1534.86	1534.86	89738.6	48472.5	52722.6	1.07003	0.041749	0.0545782	0.0241161	-5.37386	down
4,5,8-Trihydroxy-α-tetralone-5-O-glucoside	Quinones	127981	114808	121896	4318.2	4318.2	4318.2	1.0756	0.00105241	0.00549757	28.1509	4.81511	up
4,5,8-Trihydroxy-α-tetralone	Quinones	78383.1	59735.4	74565.5	1006.63	1006.63	1006.63	1.07497	0.00655752	0.0136069	70.4274	6.13807	up
5-Hydroxydigitolutein	Quinones	677934	585220	771580	7.18519e+06	4.78132e+06	4.69279e+06	1.06342	0.0264894	0.0367799	0.122138	-3.03342	down
2,5-dihydroxy-1-methoxy-anthraquinone	Quinones	2603.68	2603.68	2603.68	26501.7	18116.2	25461.6	1.06924	0.0157831	0.0243213	0.11146	-3.16541	down
Aurantio-obtusin-6-O-Glucoside	Quinones	243669	227830	254090	46054.5	44072.1	20194.4	1.03646	5.67624e-05	0.00169606	6.57708	2.71745	up
2-Ethynyl-5-methoxybenzo-1,4-quinone	Quinones	300794	389466	358283	1.61576e+06	1.68862e+06	1.5915e+06	1.07032	5.83738e-06	0.000710138	0.214168	-2.22318	down
Aloesaponol Ⅲ	Quinones	85428.1	70142.1	60677.2	723922	612854	775467	1.06981	0.00491694	0.0113714	0.102378	-3.28802	down
4,6-dimethoxy-9,10-dihydrophenanthrene-2,3,7-triol	Quinones	2296.86	2296.86	2296.86	51093.9	55383.9	53247.2	1.07567	0.000590407	0.00473006	0.0431403	-4.53482	down
2,7-Dihydroxy-4-methoxy-9,10-dihydrophenanthrene; Coelonin	Quinones	1484.41	1484.41	1484.41	28451.5	22936.1	25090.4	1.07477	0.00443844	0.0107422	0.0582287	-4.10213	down
eulophiol	Quinones	18053.4	18053.4	18053.4	990109	859933	996742	1.07547	0.0022814	0.00762974	0.0190251	-5.71595	down
Hircinol（2,5-Dihydroxy-4-methoxy-9,10-dihydrophenanthrene）	Quinones	99131.3	94103.2	96142.5	53801.9	41145.2	41705	1.0474	0.00310585	0.00913413	2.11762	1.08244	up
orchinol	Quinones	36506.3	39035.3	44338.8	7301.26	7301.26	7301.26	1.07343	0.00495639	0.0114272	5.47304	2.45234	up
3,6-dimethoxy-4-phenethylbenzene-1,2-diol	Quinones	25243.1	25243.1	25243.1	1.86371e+06	1.24971e+06	1.33416e+06	1.07384	0.0169441	0.0256676	0.0170271	-5.87602	down
2-Methoxy-6-undecyl-1,4-benzoquinone	Quinones	1.96998e+06	2.11718e+06	2.23363e+06	6868.03	6868.03	6868.03	1.07572	0.00131679	0.00638727	306.773	8.26103	up
Coelonin	Quinones	771066	885496	912920	400574	334165	343909	1.05944	0.0023634	0.00774134	2.38213	1.25225	up
Chrysophanol-9-anthrone	Quinones	803846	797507	623500	1.63393e+06	1.53223e+06	1.67688e+06	1.05002	0.000466168	0.00414556	0.459393	-1.1222	down
Denbinobin	Quinones	1.86541e+06	1.75145e+06	2.19515e+06	1.94357e+07	1.3799e+07	1.28359e+07	1.06541	0.0223452	0.0320381	0.126154	-2.98674	down
Stigmast-4-ene-3,6-dione	Steroids	49759.2	95669.5	79788.2	5.47178e+06	7.87476e+06	5.43934e+06	1.07006	0.0165482	0.0252275	0.0119886	-6.38219	down
3,3'-Di-O-Methylellagic acid 4'-glucoside	Tannins	37905	22106.4	48422	1058.14	1058.14	1058.14	1.06646	0.0443697	0.0573428	34.1586	5.09418	up
Gentioflavoside	Terpenoids	7034.01	7034.01	7034.01	341157	223218	176867	1.06955	0.0390877	0.0520472	0.0284684	-5.13449	down
3,23-Dihydroxy-30-noroleana-12,20(29)-dien-28-oic acid (30-Norhederagenin)	Terpenoids	92308.1	96556.5	111855	11911.8	11911.8	11911.8	1.07425	0.00448542	0.0107737	8.41518	3.07299	up
Dehydroxypaederosidic Acid	Terpenoids	112574	85285.7	75247.6	25127.3	36481.5	23915.7	1.02825	0.0205496	0.0299231	3.19332	1.67506	up
Dehydroxysecologanic acid	Terpenoids	3695.55	3695.55	3695.55	407973	276400	254806	1.07354	0.0231112	0.0329594	0.0118046	-6.40451	down
1-Trans-5-trans-germacrone	Terpenoids	5616.49	5616.49	5616.49	198611	184115	199053	1.07568	0.000678386	0.00493245	0.028962	-5.1097	down
Pimaric acid	Terpenoids	1.1286e+07	8.39854e+06	8.10838e+06	496608	496608	496608	1.07298	0.0131211	0.0216846	18.6552	4.22151	up
13-Methyl-27-norurs-14-ene-3,28-diol (Tamarixol)	Terpenoids	4381.38	3979.76	11053.1	232606	112094	216984	1.04746	0.040687	0.0536035	0.0345644	-4.85457	down
2α,3α-Dihydroxyolean-12-en-28-oic acid	Terpenoids	19711	21283.2	22583.2	124143	126056	122812	1.07467	1.61415e-07	6.43727e-05	0.170443	-2.55264	down
7β-Hydroxydarutigenol	Terpenoids	19642.5	18634.1	20838.2	7817.78	4584.83	5359.81	1.04019	0.000652894	0.00493245	3.32808	1.73469	up
Abscisic acid	Terpenoids	104285	95398.2	90755.5	2129.02	2129.02	2129.02	1.07554	0.00175265	0.00719355	45.4729	5.50694	up
6''-O-Acetylharpagide	Terpenoids	54150.2	39269.4	72471.5	484876	529062	485927	1.06209	4.58012e-05	0.00168199	0.110604	-3.17652	down
8-Epiloganin	Terpenoids	4011.05	4011.05	4011.05	116610	121068	118045	1.07577	0.000131528	0.00233932	0.0338272	-4.88567	down
Perillyl alcohol	Terpenoids	2021.52	2021.52	2021.52	216340	127187	122171	1.07196	0.0376231	0.0502763	0.0130225	-6.26284	down
Sapidisin E	Terpenoids	825986	907425	989210	2933.01	2933.01	2933.01	1.07563	0.00270214	0.00817206	309.423	8.27344	up
Sweroside	Terpenoids	19448.1	39111.2	41526.1	140675	187720	143660	1.02251	0.0063471	0.0133683	0.212021	-2.23772	down
Geniposide	Terpenoids	19805.1	24721	19565.1	430072	489023	436681	1.07411	0.00173957	0.00717932	0.0472727	-4.40285	down
Geniposidic acid	Terpenoids	84642	66933.5	73504	13386.7	13386.7	13386.7	1.0724	0.00695723	0.0141609	5.60456	2.4866	up
16-Hydroxy-24-methylene-3-oxolanosta-7,9(11)-diene-21-oic acid (Polyporenic acid C)	Terpenoids	131375	132398	125137	860.825	860.825	860.825	1.07576	0.000310352	0.0036222	150.596	7.23454	up
Kaurenoic Acid	Terpenoids	1.12905e+07	8.17215e+06	8.18187e+06	481139	481139	481139	1.07289	0.0138287	0.0224078	19.1521	4.25943	up
Gardoside	Terpenoids	44906.3	40357.7	39321.6	2599.59	2599.59	2599.59	1.07531	0.0019356	0.00734276	15.975	3.99775	up
2,6-Dimethyl-7-octene-2,3,6-triol	Terpenoids	51114	44772	63554	3736.31	3736.31	3736.31	1.07266	0.0122359	0.0206566	14.2244	3.83029	up
Viterotulin C	Terpenoids	538819	493327	556978	38620.9	38620.9	38620.9	1.0754	0.00148266	0.00679475	13.7156	3.77774	up
JiangxiBaiyingsu I	Terpenoids	4.01337e+06	3.92226e+06	4.5578e+06	6839.07	6839.07	6839.07	1.07569	0.00226964	0.00762974	608.925	9.25012	up
8-Epiloganic acid	Terpenoids	17467.4	17467.4	17467.4	127604	123713	145261	1.07447	0.0033233	0.00936204	0.132136	-2.9199	down
10-acetylmonomelittoside*	Terpenoids	9273.97	9273.97	9273.97	1.30335e+06	1.19091e+06	1.18713e+06	1.07572	0.000978625	0.00539893	0.00755744	-7.04789	down
Tomocinol A	Terpenoids	3.74339e+06	4.50707e+06	5.1152e+06	1.07956e+06	949932	807134	1.06229	0.0102887	0.0185826	4.71181	2.23628	up
Neohancoside B	Terpenoids	10733.8	10733.8	10733.8	762804	727365	620195	1.07535	0.00380778	0.00994549	0.0152586	-6.03423	down
3,7-Dimethyl-2,6-Octadienyl 6-O-(beta-D-Xylopyranosyl)-beta-D-glucopyranoside	Terpenoids	254130	224813	233620	1.14797e+06	1.17393e+06	885335	1.06695	0.0115165	0.019914	0.222174	-2.17024	down
Vomifoliol-D-glucopyranoside	Terpenoids	3219.42	3219.42	3219.42	228627	263175	248218	1.0756	0.00168397	0.00717932	0.0130514	-6.25966	down
Geranyl 3-O-xylopyranosyl-glucopyranoside	Terpenoids	99464.9	101460	73036.2	391200	380018	357678	1.06347	3.0622e-05	0.00142966	0.24268	-2.04287	down
Tagalsin Q	Terpenoids	1.45921e+06	1.53144e+06	1.53388e+06	148607	148607	148607	1.0757	0.000324428	0.0036222	10.1488	3.34323	up
Tagalsin P	Terpenoids	1.08756e+06	961403	868691	105951	105951	105951	1.0739	0.00531426	0.0119143	9.17923	3.19837	up
Methyl 8,9-epoxypimaran-18-oate	Terpenoids	2.02432e+06	1.83787e+06	1.89435e+06	85655.8	53864.5	73206.1	1.07201	0.000667077	0.00493245	27.0608	4.75813	up
3-Acetoxy-9,13-epoxy-16-hydroxy-labda-15,16-olide	Terpenoids	173262	189767	192578	8319.44	6976.76	7392.53	1.075	0.00110008	0.00569191	24.4882	4.61402	up
3,4-Dihydroxy-7,8-dihydro-β-ionone-4-O-β-D-glucoside	Terpenoids	10989.8	10989.8	10989.8	254966	208139	201642	1.07455	0.00630163	0.0133683	0.0495968	-4.33361	down
Macrophypene B	Terpenoids	3.90389e+06	3.92209e+06	4.42844e+06	44451.6	93999.2	69953.3	1.06968	0.00171749	0.00717932	58.8012	5.87777	up
serratenediol	Terpenoids	2035.53	2035.53	2035.53	65058.4	50317.1	73647.6	1.07344	0.0122549	0.0206566	0.032306	-4.95205	down
Dehydrololiolide	Terpenoids	17401.2	11048.8	13740.6	666536	627785	772875	1.07282	0.00404908	0.0103353	0.0204096	-5.61461	down
patrinioside*	Terpenoids	179852	184075	163615	562592	640611	549747	1.07059	0.00344048	0.00945794	0.300946	-1.73243	down
Borneol 7-O-[β-D-apiofuranosyl-(1→6)]-β-D-glucopyranoside*	Terpenoids	87782.6	118143	97999.5	481933	495435	464046	1.06895	7.60522e-06	0.000710138	0.210852	-2.2457	down
Argenteanol D	Terpenoids	606.058	606.058	606.058	123015	185562	119195	1.07434	0.0221976	0.0318877	0.00425034	-7.87821	down
Cabraleahydroxylactone acetate	Terpenoids	14503.6	14503.6	14503.6	4.72378e+06	5.51021e+06	3.82902e+06	1.07511	0.0106283	0.0189032	0.00309399	-8.33631	down
Pimaradienone*	Terpenoids	219825	178062	237529	27530.3	52246.2	18166.7	1.02265	0.00239754	0.00774134	6.4876	2.69768	up
Dendronobilin I	Terpenoids	1.59515e+06	1.77418e+06	2.043e+06	34374.6	27200.4	30908.5	1.07456	0.00533413	0.0119143	58.5222	5.87091	up
Corehoionoside C	Terpenoids	11636.2	11636.2	11636.2	166862	157050	97627.1	1.06593	0.0270296	0.037391	0.0828121	-3.59401	down
3-Hydroxy-3,7,11-trimethyldodeca-1,6E,10-trien-9-yl isobutyrate	Terpenoids	5.16431e+06	5.51608e+06	6.57382e+06	39130.3	51820.6	36431.5	1.07431	0.00545478	0.0119845	135.452	7.08164	up
Hastatoside*	Terpenoids	9265.58	9265.58	9265.58	1.28418e+06	1.35073e+06	1.41731e+06	1.07571	0.000819783	0.0053015	0.00685963	-7.18765	down
DOF vs DOL
Compounds	Class	DOF-1	DOF-2	DOF-3	DOL-1	DOL-2	DOL-3	VIP	P-value	FDR	Fold_Change	Log2FC	Type
N-Feruloyl-3-methoxytyramine*	Alkaloids	58549.6	73389.1	86191.9	6764.75	6764.75	6764.75	1.07618	0.0143534	0.0233167	10.7484	3.42605	up
N-benzylformamide	Alkaloids	848250	797690	800469	6.10434e+06	3.81048e+06	3.95974e+06	1.06447	0.0357605	0.047156	0.176323	-2.5037	down
3-amino-2-naphthoic acid*	Alkaloids	582353	487090	455862	42870.8	36765.2	49553.2	1.07661	0.00622806	0.0135212	11.8068	3.56154	up
N-Trans-Feruloyl-3'-O-methyldopamine*	Alkaloids	525319	457442	526149	15776.3	19734.1	18737.3	1.07978	0.00214599	0.00780266	27.8152	4.7978	up
N-Cis-Feruloyl-3'-O-methyldopamine*	Alkaloids	480382	465710	575554	17061.3	15871.3	17668.3	1.08003	0.00488618	0.011921	30.0715	4.91032	up
3-Indoleacrylic acid*	Alkaloids	550805	527384	479928	39821	51164.9	31239.6	1.07401	0.000980283	0.00644315	12.7479	3.67219	up
2-(D-Glucosyloxy)-4-hydroxybenzeneacetonitrile	Alkaloids	1144.65	1144.65	1144.65	26049.6	33958.4	23443.8	1.07847	0.0137588	0.022699	0.041149	-4.603	down
4-Hydroxy-3-methoxy-β-phenethylamine	Alkaloids	238457	244007	219764	1.02149e+06	816760	874904	1.07475	0.00747845	0.0151798	0.258824	-1.94996	down
4-hydroxy-2-oxo-1,2-dihydroquinoline-3-carboxylic acid	Alkaloids	293868	176733	261404	823053	609477	591993	1.01677	0.0153891	0.0241645	0.361569	-1.46766	down
Pyran[3,4-b]indole-2-ketone	Alkaloids	513286	489674	464573	40894.4	36043.9	20459.3	1.06814	0.000160064	0.00303384	15.0674	3.91336	up
3,5-Dihydro-2H-Furo[3,2-C]Quinolin-4-One*	Alkaloids	556556	504534	418011	31180.2	33011.9	35208.7	1.07871	0.00759167	0.0153266	14.8802	3.89532	up
cis-Zeatin-O-glucoside*	Alkaloids	262074	190142	207284	1.30654e+06	1.3753e+06	1.1389e+06	1.07261	0.00229802	0.00816721	0.17261	-2.53441	down
3-Methylcytidine	Alkaloids	13395	13395	13395	1.77586e+06	1.09072e+06	1.0137e+06	1.0779	0.0339979	0.0450698	0.0103562	-6.59336	down
2-oxindole-3-acetic acid	Alkaloids	826210	694981	752664	28513.1	28513.1	28513.1	1.08058	0.00269926	0.008838	26.5826	4.73241	up
L-Carnitine	Alkaloids	12352.8	12352.8	12352.8	121177	119533	134649	1.08052	0.00179818	0.00756005	0.0987277	-3.3404	down
p-Coumaroylcadaverine	Alkaloids	214033	164137	136231	8075.9	8075.9	8075.9	1.07716	0.0188514	0.0279045	21.2319	4.40816	up
N-Feruloylputrescine	Alkaloids	722094	478134	442174	3.2646e+06	3.12526e+06	3.06501e+06	1.06524	4.78475e-05	0.00179189	0.17371	-2.52525	down
Ehretioside B	Alkaloids	461780	444105	537446	23458.4	19943.4	20718.6	1.07973	0.0038147	0.0103899	22.5097	4.49247	up
Dihydroferuloylputrescine	Alkaloids	14169.9	14169.9	14169.9	287836	246735	282052	1.08053	0.00246903	0.00836788	0.0520553	-4.26381	down
Bis(Caffeoyl)Spermidine	Alkaloids	19745.7	29306.8	19783.7	145325	105938	129949	1.06264	0.008104	0.0160222	0.180572	-2.46935	down
Hercynine	Alkaloids	1.67341e+06	1.74564e+06	1.6357e+06	293502	287214	280268	1.08074	0.000453218	0.00483069	5.87089	2.55358	up
Nicotine-N-glucuronide	Alkaloids	13562	16269.2	22559.2	148522	116051	99161.4	1.06134	0.016372	0.0252901	0.144034	-2.79552	down
N-trans-coumarinyl tyramine*	Alkaloids	61749.7	107546	81540	11803.5	6664.83	11910	1.05219	0.0292959	0.0396076	8.25708	3.04563	up
N-trans-ferulic tyramine*	Alkaloids	8.35548e+06	8.21023e+06	8.57498e+06	276614	191796	257160	1.07888	7.7104e-05	0.00222119	34.6496	5.11477	up
Tryptamine	Alkaloids	415285	390505	379384	29836.1	29836.1	29836.1	1.08088	0.000842992	0.00631401	13.241	3.72694	up
Indole-3-carboxaldehyde	Alkaloids	11986.7	16655.3	14230.3	5550.01	5557	5558	1.05958	0.0229945	0.0327432	2.57259	1.36322	up
1-Methyl-6-Oxo-1,6-Dihydropyridine-3-Carboxamide	Alkaloids	104596	100082	100120	2504.22	2504.22	2504.22	1.08106	0.00022861	0.00364317	40.5712	5.34238	up
O-Phosphorylethanolamine	Alkaloids	158099	140902	138544	11799.8	12126.4	11300.2	1.08038	0.00207762	0.00770365	12.4209	3.6347	up
L-Pipecolic Acid	Alkaloids	1.22508e+07	1.06045e+07	1.09666e+07	5.30179e+06	5.78422e+06	5.22121e+06	1.06943	0.00356326	0.0101478	2.07405	1.05245	up
Trimethylamine N-Oxide*	Alkaloids	189481	180035	183683	54098.5	42919.6	45631.7	1.0752	8.7374e-06	0.000702318	3.87802	1.95532	up
N-Oleoylethanolamine	Alkaloids	127255	153937	165471	2880.38	3121.12	3621.73	1.07952	0.00596625	0.0131433	46.415	5.53652	up
DL-2-Aminoadipic acid	Alkaloids	188806	188806	188806	1.47687e+06	1.37077e+06	1.36551e+06	1.08076	0.000889427	0.0064041	0.134441	-2.89496	down
Nicotianamine	Alkaloids	2.71074e+06	1.57554e+06	1.88186e+06	50196.4	52793.7	37817.3	1.07557	0.0273032	0.0374544	43.8055	5.45304	up
N-Feruloyltyramine; Moupinamide*	Alkaloids	8.1779e+06	8.0598e+06	8.83106e+06	321004	218382	283537	1.07852	0.000747608	0.0058943	30.4631	4.92899	up
Nicotine	Alkaloids	1.1356e+07	1.57549e+07	9.80183e+06	5.32646e+07	5.96321e+07	4.34867e+07	1.05314	0.0071906	0.0148368	0.23604	-2.0829	down
Cyclohexylamine	Alkaloids	122314	83348.7	116894	292761	219540	238173	1.0213	0.00969171	0.017662	0.429804	-1.21825	down
Triethylamine	Alkaloids	13953.6	13953.6	13953.6	135937	122162	127385	1.08069	0.00122641	0.00667149	0.108593	-3.203	down
1-Aminopropan-2-ol*	Alkaloids	163689	162696	150816	49585.1	44731.3	49557.3	1.07833	0.000363437	0.00425334	3.3168	1.72979	up
p-Coumaroyltyramine*	Alkaloids	689694	750884	801321	53342.3	63294.4	59374.4	1.07963	0.00204274	0.00770365	12.7373	3.67098	up
Imidazole-4-Acetic Acid*	Alkaloids	750052	594749	542779	233468	256081	261049	1.05517	0.0241987	0.0338392	2.51477	1.33042	up
N-Hydroxypipecolic acid	Alkaloids	146933	140765	137247	634039	540597	633574	1.07781	0.00424902	0.0110181	0.235009	-2.08921	down
L-Praziquanamine	Alkaloids	155488	128564	112358	12538.5	6338.79	10488.6	1.06561	0.00927129	0.0173799	13.499	3.75478	up
Imidazol-1-yl-acetic acid*	Alkaloids	705540	678885	616994	265161	235111	252804	1.07483	0.00182856	0.00756005	2.65766	1.41016	up
Betaine	Alkaloids	1.18721e+07	1.04818e+07	9.08134e+06	1.89205e+06	1.8475e+06	1.77601e+06	1.07665	0.0084934	0.0163536	5.69937	2.5108	up
Aegeline	Alkaloids	123122	89839.7	131687	8755.95	13162.3	7126.45	1.06524	0.0130712	0.0218048	11.8661	3.56878	up
Isoquinoline	Alkaloids	807213	856917	765345	97196.3	132496	77752.5	1.06904	9.64293e-05	0.00232986	7.90215	2.98224	up
N-Benzyloleamide	Alkaloids	279377	255489	292675	21625.6	21625.6	21625.6	1.08052	0.00182624	0.00756005	12.7556	3.67306	up
2-Phenylethylamine	Alkaloids	5.62087e+06	5.02083e+06	5.45196e+06	5939.97	5939.97	5939.97	1.08103	0.00110955	0.00667149	903.127	9.81879	up
Lithospermoside	Alkaloids	33650.4	39741.2	57986.1	383762	405427	358785	1.06924	0.000168915	0.00308579	0.114443	-3.1273	down
N-(2-Hydroxy-4-methoxyphenyl)acetamide	Alkaloids	2.06634e+06	1.96192e+06	1.92245e+06	1.05953e+07	8.81759e+06	9.78261e+06	1.07831	0.00415324	0.010915	0.203823	-2.29461	down
N-Cis-Feruloyltyramine*	Alkaloids	8.58297e+06	7.61089e+06	8.50338e+06	306406	165800	252648	1.07518	0.00129191	0.00667336	34.072	5.09052	up
N-Caffeoylputrescine	Alkaloids	134876	113363	89570.5	939064	700331	702118	1.06776	0.012071	0.0203629	0.14427	-2.79316	down
Sinapine	Alkaloids	2.53716e+06	2.50283e+06	2.37453e+06	1.42576e+06	1.11282e+06	1.11475e+06	1.0518	0.00204519	0.00770365	2.02952	1.02114	up
Phenylethanolamine	Alkaloids	16637	16637	16637	268291	163540	163326	1.07148	0.0350519	0.0463031	0.0838619	-3.57584	down
4-Coumaroylcholine	Alkaloids	1.67191e+07	1.22475e+07	1.59031e+07	769229	769229	769229	1.07874	0.00926079	0.0173799	19.4436	4.28123	up
Hordenine	Alkaloids	185876	182533	160381	14034.7	14034.7	14034.7	1.08041	0.00242268	0.00832953	12.5591	3.65066	up
Benzamide	Alkaloids	5.4319e+06	5.06502e+06	4.96201e+06	27383.3	26152.1	31157.1	1.08082	0.000772411	0.00590732	182.53	7.51199	up
Choline	Alkaloids	1.85155e+06	1.61399e+06	1.78614e+06	492569	422480	451814	1.07665	0.00158656	0.0075211	3.84214	1.94191	up
N-Glucosyl-p-coumaroylputrescine	Alkaloids	5220.37	5220.37	5220.37	76430	68705.5	67357.5	1.08062	0.0018506	0.00756005	0.0737018	-3.76216	down
p-Coumaroylputrescine	Alkaloids	124399	119145	88614.6	981309	712827	800677	1.07052	0.0106352	0.0189178	0.13314	-2.90899	down
N',N'',N'''-p-Coumaroyl-cinnamoyl-caffeoyl spermidine	Alkaloids	488310	395908	390028	30303.4	23625.7	25867.2	1.07811	0.00617384	0.0134424	15.9687	3.99718	up
N-Hydroxytryptamine	Alkaloids	243717	267444	333290	5661.08	5661.08	5661.08	1.07981	0.00930485	0.0173799	49.7226	5.63583	up
Piperidine	Alkaloids	282378	223106	223904	847122	758317	693214	1.06602	0.0025369	0.00848276	0.317311	-1.65603	down
Methoxyindoleacetic acid	Alkaloids	2.02517e+06	1.89313e+06	1.77937e+06	204001	198747	197088	1.08047	0.00172861	0.00756005	9.49874	3.24774	up
3-Indoleacetonitrile	Alkaloids	1.36401e+06	1.24587e+06	1.17941e+06	81982.4	108138	140320	1.07206	0.000981577	0.00644315	11.4674	3.51946	up
Cis-Zeatin-7-N-glucoside*	Alkaloids	597044	482792	548056	3.26951e+06	2.80188e+06	2.96685e+06	1.07692	0.00194805	0.00756005	0.180112	-2.47304	down
Indole	Alkaloids	3.6477e+06	3.32075e+06	3.08381e+06	708256	611127	547805	1.07514	0.00196864	0.00760058	5.38364	2.42858	up
O-Phosphocholine	Alkaloids	8.91231e+06	7.59045e+06	7.66517e+06	2.39701e+06	2.15882e+06	1.94686e+06	1.07325	0.00289265	0.00918113	3.71661	1.89399	up
10-Formyltetrahydrofolic Acid	Alkaloids	525620	560306	558775	127735	92962.8	79895	1.06697	2.47868e-05	0.00122067	5.47152	2.45194	up
L-Tyramine	Alkaloids	1.59269e+06	1.58398e+06	1.55804e+06	28994.1	19990.9	18936	1.07893	1.00284e-05	0.000702318	69.7088	6.12327	up
Benzamidine	Alkaloids	699127	782633	711995	31805.4	25320.4	24271	1.07944	0.00125354	0.00667149	26.9514	4.75229	up
3-Carbamyl-1-methylpyridinium;(1-Methylnicotinamide)	Alkaloids	1.30168e+06	1.1065e+06	1.07735e+06	72769.8	68714.2	64757.5	1.07985	0.0040924	0.0107944	16.9002	4.07897	up
3-Indolepropionic acid	Alkaloids	283383	224316	195208	18858.5	20464.6	14845.4	1.07426	0.0137979	0.0227135	12.9763	3.6978	up
Trigonelline	Alkaloids	1.18448e+06	1.10469e+06	1.06932e+06	61892.4	56683.3	67885.8	1.08016	0.000945553	0.00641341	18.0117	4.17086	up
Putrescine	Alkaloids	492982	495620	476810	89748.2	78430.3	72525.1	1.07843	1.00535e-06	0.000176699	6.08804	2.60598	up
pyridoxamine	Alkaloids	43572.3	17622.2	16004.9	166056	116656	107204	1.0021	0.0154895	0.0242711	0.197989	-2.33651	down
N-Isopentenyl-6-hydroxydendroxinium	Alkaloids	3411.07	3411.07	3411.07	124813	102879	94941.1	1.07992	0.0072792	0.014922	0.0317178	-4.97857	down
N-Methyldendrobine	Alkaloids	423235	561241	584374	40845	34003.1	38562.4	1.07689	0.0104873	0.0187023	13.8334	3.79008	up
Caffeoylcholine	Alkaloids	3.87503e+07	3.22663e+07	3.47328e+07	2.37196e+06	2.37196e+06	2.37196e+06	1.08024	0.00328667	0.00984687	14.861	3.89346	up
Feruloylcholine	Alkaloids	2.74337e+06	2.17606e+06	2.38675e+06	7555.94	7555.94	7555.94	1.08079	0.0046183	0.011492	322.315	8.33233	up
Caffeoylcholine-4-O-glucoside*	Alkaloids	294493	207626	245696	21347.3	21347.3	21347.3	1.07739	0.0119485	0.0202934	11.677	3.54559	up
Caffeoylcholine-3-O-glucoside*	Alkaloids	226884	211210	278344	15720	15720	15720	1.079	0.00816009	0.016038	15.1916	3.92521	up
Hexadecyl ethanolamine	Alkaloids	86993.3	53282.2	60352.3	506894	533394	456476	1.06886	0.000618568	0.00526486	0.134041	-2.89925	down
Tetraphyllin A*	Alkaloids	2.29519e+06	2.31517e+06	2.20568e+06	1.92736e+07	1.51806e+07	1.54537e+07	1.07778	0.00832176	0.0161477	0.136573	-2.87226	down
N-benzoyl-2-aminoethyl-β-D-glucopyranoside	Alkaloids	410016	412236	479958	38635.4	46478.3	45196.5	1.07864	0.00315089	0.00963273	9.99315	3.32094	up
naphthisoxazol A*	Alkaloids	467877	495819	504154	61019.2	32077.3	19590.4	1.04953	1.16993e-05	0.000730232	13.0259	3.70331	up
N-Sinapoylmethylagmatine	Alkaloids	23732.7	25851.9	26279.2	3604.69	3604.69	3604.69	1.08051	0.00131587	0.00672598	7.01529	2.8105	up
N-Feruloyltyramine 4-glucoside	Alkaloids	148589	121411	120299	10546.7	10546.7	10546.7	1.07948	0.00593335	0.0131094	12.3355	3.62475	up
2-[(4-hydroxyphenethyl)amino]ethane-1,1,2-triol O-Glucoside	Alkaloids	2.50383e+07	2.63973e+07	2.46513e+07	1.29905e+06	1.2034e+06	1.11413e+06	1.08054	0.000426424	0.00480739	21.0384	4.39495	up
4-[2-(1-methylethyl)aminoethyl]phenol	Alkaloids	381086	425322	397547	7708.77	7708.77	7708.77	1.08096	0.00107377	0.00667149	52.06	5.7021	up
N-Feruloylputrescine N-glucoside	Alkaloids	126220	104579	103373	1.06739e+06	945089	981893	1.07865	0.00114073	0.00667149	0.1116	-3.16359	down
N-(4-hydroxyphenethyl)cinnamamide*	Alkaloids	151614	170753	171060	7675.05	7675.05	7675.05	1.08072	0.00167819	0.00756005	21.4299	4.42155	up
N-Cis-Cinnamoylputrescine	Alkaloids	130823	147483	165957	7403.8	7403.8	7403.8	1.07991	0.00516185	0.0123917	20.0016	4.32204	up
N1,N10-Bis(p-coumaroyl)spermidine	Alkaloids	183738	196506	217599	2.53404e+06	2.13125e+06	1.85811e+06	1.07721	0.00959567	0.0175725	0.0916459	-3.44779	down
Feruloyl-p-coumaroyl Spermidine	Alkaloids	3982.11	3982.11	3982.11	44900.5	48693.8	30861.5	1.07329	0.02028	0.0294846	0.0959885	-3.38099	down
2-Coumaroylcholine	Alkaloids	3.01107e+07	2.23173e+07	2.60617e+07	1.49984e+06	1.49984e+06	1.49984e+06	1.07908	0.00822249	0.016038	17.444	4.12466	up
Xanthurenic Acid 8-O-Glucoside	Alkaloids	926595	670932	573117	1.78019e+06	2.0122e+06	1.92461e+06	1.03657	0.00146442	0.00716893	0.379682	-1.39713	down
o-Carboxy-5-hydroxytryptamine	Alkaloids	3.24682e+06	3.22069e+06	4.36428e+06	467295	474256	367335	1.07286	0.0132417	0.0219426	8.27558	3.04886	up
Α-hydroxyquinoline	Alkaloids	6.21651e+06	5.86636e+06	5.4288e+06	570577	466457	479544	1.07911	0.00151486	0.00727328	11.5468	3.52942	up
10-Hydroxymethyllycaconitine	Alkaloids	1.00918e+06	999095	978219	397361	374976	404072	1.07961	1.17957e-06	0.000176699	2.53866	1.34407	up
8-hydroxyquinoline	Alkaloids	1.0134e+07	9.87494e+06	8.83117e+06	859606	879473	853775	1.08044	0.0020579	0.00770365	11.1229	3.47546	up
Ergotamine	Alkaloids	324644	333423	240597	31768.8	31033	30651.5	1.07654	0.011927	0.0202934	9.61617	3.26546	up
Cinnamoyltyramine*	Alkaloids	158933	199498	177026	19253	10192.7	11831.5	1.06805	0.00343954	0.0100657	12.9722	3.69736	up
3-pyridine-methanol-O-β-D-glucopyranosyl*	Alkaloids	2.33433e+06	2.12162e+06	2.26273e+06	1.81563e+07	1.54252e+07	14049568	1.07755	0.00761438	0.0153311	0.141057	-2.82565	down
dihydro-N-feruloyltyramine	Alkaloids	45259	53642.9	37637.6	3812.08	3812.08	3812.08	1.07752	0.0120633	0.0203629	11.9392	3.57764	up
N-Feruloyltyramine;Moupinamide*	Alkaloids	8.17104e+06	7.43154e+06	8.22484e+06	297726	202102	250577	1.07859	0.000984282	0.00644315	31.7527	4.98881	up
cis-N-p-Coumaroyltyramine*	Alkaloids	741226	795744	843146	73365.8	74657.8	48401.8	1.07378	0.000775639	0.00590732	12.1172	3.59898	up
(hexahydro-1H-pyrrolizin-1-yl)methanol	Alkaloids	72042.1	63672.7	62541.6	2147.58	2147.58	2147.58	1.08074	0.00218869	0.00791948	30.7721	4.94355	up
Malvidin-3-O-rutinoside	Flavonoids	62429.8	54101.8	42750	8550	8550	8550	1.0733	0.0160016	0.0249692	6.20981	2.63455	up
Chrysoeriol-6-C-glucoside-4'-O-glucoside	Flavonoids	551464	362870	436375	4349.93	4349.93	4349.93	1.07959	0.014814	0.0236422	103.504	6.69354	up
Rhamnetin-3-O-Rutinoside*	Flavonoids	3.3924e+06	2.85514e+06	2.86244e+06	736276	635154	577386	1.07365	0.00353149	0.0101344	4.67462	2.22485	up
Quercetin-3-O-xylosyl(1→2)glucosyl(1→2)glucoside	Flavonoids	76144.6	76525.5	101416	5953.78	5953.78	5953.78	1.07824	0.0110875	0.0194344	14.2255	3.8304	up
Isorhamnetin-3,7-O-diglucoside	Flavonoids	327982	308231	353245	18157.2	59928.2	59327.2	1.01131	0.000119265	0.00255226	7.20063	2.84812	up
Isorhamnetin-3-O-rutinoside-4'-O-glucoside*	Flavonoids	317332	217286	219052	1.04683e+06	922915	856491	1.05871	0.00122652	0.00667149	0.266669	-1.90688	down
Kaempferol-3-O-(6''-Malonyl)glucoside-7-O-Glucoside	Flavonoids	1.71403e+06	1.78879e+06	1.4398e+06	103927	103927	103927	1.07991	0.00469033	0.0115942	15.8528	3.98667	up
Isorhamnetin-3-O-(6''-malonyl)glucoside-7-O-glucoside	Flavonoids	3.82237e+06	2.96278e+06	3.00363e+06	1866.44	1866.44	1866.44	1.08083	0.00729008	0.014922	1748.21	10.7717	up
Limocitrin-3-O-galactoside	Flavonoids	60068.2	51853.3	82443.4	2017.63	2017.63	2017.63	1.07759	0.0205531	0.0297187	32.1111	5.005	up
Isorhamnetin-7-O-glucoside (Brassicin)*	Flavonoids	5.29056e+06	5.86512e+06	4.60987e+06	2676.65	2676.65	2676.65	1.08094	0.00473682	0.0116706	1963.35	10.9391	up
Isorhamnetin-3-O-arabinoside	Flavonoids	122400	145713	151864	4842	4842	4842	1.08024	0.00437983	0.0112422	28.9121	4.8536	up
Nepetin-7-O-glucoside(Nepitrin)*	Flavonoids	5.41873e+06	3.85338e+06	5.1322e+06	231742	231742	231742	1.07838	0.0109072	0.0192676	20.7189	4.37287	up
Nepetin-7-O-alloside*	Flavonoids	6.36518e+06	5.14971e+06	5.73992e+06	283204	283204	283204	1.08018	0.00409294	0.0107944	20.3091	4.34405	up
Quercetin-3-O-(6''-O-acetyl)galactoside	Flavonoids	2.11397e+06	1.69613e+06	2.05528e+06	91943.3	91943.3	91943.3	1.07994	0.00487749	0.011921	21.2645	4.41038	up
Meratin*	Flavonoids	6.18535e+06	5.27338e+06	5.14594e+06	716236	749365	798981	1.07877	0.00448018	0.0113117	7.33233	2.87427	up
Nitensoside B*	Flavonoids	2.85803e+06	2.55544e+06	2.60833e+06	847341	659469	531300	1.05987	0.000108299	0.00247565	3.9359	1.97669	up
Vaccarin	Flavonoids	20382.8	14723.5	11315.4	2027.66	2027.66	2027.66	1.06595	0.0365653	0.0480481	7.63141	2.93195	up
Isovitexin-7-O-glucoside(Saponarin)	Flavonoids	3.70753e+06	3.70581e+06	3.82537e+06	84072.8	131136	86180.1	1.07773	1.52262e-05	0.000814602	37.2897	5.22071	up
Luteolin-4'-O-glucoside*	Flavonoids	2.54712e+06	2.91125e+06	4.36726e+06	22598.7	41059.3	14258.7	1.07042	0.0280388	0.0382533	126.104	6.97847	up
Isorhamnetin 3-rhamnosyl-(1→2)-gentiobiosyl-(1→6)-glucoside	Flavonoids	3572.73	3572.73	3572.73	322426	302002	337757	1.08098	0.00106456	0.00667149	0.0111394	-6.48818	down
Epicatechin-(4β→8)-epigallocatechin	Flavonoids	479370	538722	473736	22032.8	22032.8	22032.8	1.08075	0.00190763	0.00756005	22.5698	4.49632	up
Homoeriodictyol-7,4'-di-O-β-D-glucopyranoside	Flavonoids	1.04427e+06	1.01156e+06	1.12181e+06	45446.7	72320.4	53823.8	1.0763	0.000595683	0.00514361	18.5187	4.21091	up
Luteolin 7-rutinoside-4'-glucoside	Flavonoids	1.585e+06	1.34516e+06	1.44442e+06	516676	559784	441898	1.06772	0.00132005	0.00672598	2.88112	1.52663	up
Scutellarein-7-O-glucoside	Flavonoids	151970	109595	132278	12386.9	12386.9	12386.9	1.07755	0.0104376	0.0186581	10.5984	3.40577	up
Myricetin3-rhamnosyl-(1→3)-glucosyl-(1→6)-glucoside	Flavonoids	2783.57	2783.57	2783.57	673237	547263	526970	1.08067	0.00617074	0.0134424	0.00477874	-7.70915	down
Cyanidin-3-O-gentiobioside*	Flavonoids	2.2798e+06	2.1667e+06	2.68834e+06	222802	222802	222802	1.07938	0.00535906	0.0124122	10.6744	3.41608	up
Kaempferol-3-O-arabinoside	Flavonoids	116052	137914	179679	8851.99	8851.99	8851.99	1.07649	0.0183986	0.0273639	16.3295	4.02941	up
Myricetin-3-O-galactoside	Flavonoids	3091.54	3091.54	3091.54	160286	111023	151788	1.07918	0.0119312	0.0202934	0.0219208	-5.51156	down
Quercetin-3-O-alloside; Isohyperoside*	Flavonoids	1.14862e+07	1.0046e+07	9.10926e+06	162986	237560	90520.5	1.07108	0.00457355	0.0114186	62.3979	5.96343	up
Quercetin-3-O-xyloside (Reynoutrin)*	Flavonoids	438915	511043	443983	75739.3	62822.8	46469.2	1.06948	0.00127448	0.00667149	7.53355	2.91333	up
Kaempferol-3-O-(6''-malonyl)galactoside*	Flavonoids	1.59686e+07	1.26929e+07	1.40176e+07	1609.27	1609.27	1609.27	1.08097	0.00444298	0.0113117	8840.27	13.1099	up
Morin 3-alpha-L-lyxopyranoside	Flavonoids	134390	147813	137692	48540.5	36823.7	33402.6	1.0637	8.94966e-05	0.00223854	3.53545	1.8219	up
Quercetin-3-O-[rhamnosyl(1→2)glucosyl]-5-O-glucoside*	Flavonoids	2.9964e+06	3.02455e+06	2.18912e+06	7.31903e+06	8.05662e+06	7.82698e+06	1.05778	0.000190383	0.00318133	0.353842	-1.49882	down
Flavoyadorinin B	Flavonoids	60795.8	81286.5	118087	5266.07	5266.07	5266.07	1.07066	0.039825	0.0515347	16.4683	4.04162	up
Rhamnetin-3-O-Glucoside*	Flavonoids	5.46094e+06	6.801e+06	6.46663e+06	245563	245563	245563	1.08019	0.00447839	0.0113117	25.4226	4.66804	up
Kaempferol-3-O-(6''-O-acetyl)glucoside	Flavonoids	2.63898e+06	3.25641e+06	3.09611e+06	231543	231543	231543	1.07977	0.00444358	0.0113117	12.9443	3.69425	up
Sexangularetin-3-O-glucoside-7-O-rhamnoside*	Flavonoids	2.61131e+06	2.45138e+06	2.25792e+06	735190	510751	501303	1.0636	0.000209581	0.00341253	4.18981	2.06688	up
Quercetin-7-O-rutinoside-4'-O-glucoside	Flavonoids	138704	188832	143364	545724	496831	530093	1.06613	7.46262e-05	0.00222119	0.299431	-1.7397	down
Gossypetin-3-O-rutinoside	Flavonoids	25532.3	12715.9	29090.8	464299	241419	317231	1.05328	0.0390081	0.0508123	0.0658284	-3.92515	down
Quercetin-7-O-(2''-malonyl)glucosyl-5-O-glucoside	Flavonoids	3.61378e+06	4.05824e+06	3.61153e+06	200220	200220	200220	1.08074	0.00173526	0.00756005	18.7853	4.23153	up
Gossypetin-8-O-glucoside	Flavonoids	175408	162085	134562	6875.64	6875.64	6875.64	1.07979	0.00632699	0.0136963	22.8854	4.51636	up
Kaempferol-3-O-(6''-malonyl)glucoside*	Flavonoids	1.40383e+07	1.32891e+07	1.04754e+07	4398.88	4398.88	4398.88	1.08084	0.0073315	0.014922	2864.58	11.4841	up
Hispidulin-8-C-glucoside*	Flavonoids	134424	153813	186464	37810.8	27798.4	10652	1.00226	0.00438281	0.0112422	6.22467	2.638	up
Kaempferol-3-O-rutinoside(Nicotiflorin)	Flavonoids	584237	439056	585728	157508	220074	218100	1.03752	0.0106586	0.0189178	2.70114	1.43357	up
Quercetin-3-O-sophoroside-7-O-rhamnoside*	Flavonoids	3.64867e+06	3.20295e+06	2.97675e+06	8.18378e+06	8.12414e+06	8.49561e+06	1.07177	0.000130513	0.002642	0.396249	-1.33552	down
Kaempferol-3-O-sophoroside-7-O-rhamnoside*	Flavonoids	836663	719647	789144	263279	227608	292826	1.06826	0.000728057	0.00581808	2.99275	1.58147	up
Isorhamnetin-3-O-sophoroside*	Flavonoids	1.34712e+06	1.173e+06	871372	71676.7	94744.4	81317.5	1.07399	0.016955	0.0259699	13.6898	3.77503	up
Isorhamnetin-3-O-sophoroside-7-O-rhamnoside*	Flavonoids	204169	214685	167047	1.17542e+06	1.21884e+06	1.06598e+06	1.0759	0.000989269	0.00644315	0.169324	-2.56214	down
Kaempferol-3-O-glucoside-7-O-rhamnoside*	Flavonoids	7.67528e+06	7.67441e+06	7.81016e+06	1.37447e+06	1.34794e+06	1.28728e+06	1.08079	5.85494e-07	0.000146178	5.77596	2.53006	up
Cernuoside*	Flavonoids	3.37599e+06	3.70042e+06	3.67399e+06	211905	211905	211905	1.08086	0.000950453	0.00641341	16.9108	4.07987	up
Aromadendrin-7-O-glucoside	Flavonoids	100931	69283.8	69352.4	4528.39	4528.39	4528.39	1.07697	0.0190131	0.0280331	17.6345	4.14033	up
Acacetin	Flavonoids	1.18054e+06	1.20745e+06	1.31234e+06	7.35772e+06	6.74102e+06	6.34988e+06	1.07905	0.00236106	0.00824858	0.180957	-2.46628	down
Kaempferol-7-O-glucoside*	Flavonoids	82410.9	71966.3	71073.2	3708	3708	3708	1.08057	0.00258517	0.00856766	20.267	4.34106	up
Quercetin-4'-O-glucoside (Spiraeoside)*	Flavonoids	4.03005e+06	3.74588e+06	3.67878e+06	114012	102715	134623	1.07986	0.000780807	0.00590732	32.602	5.02689	up
3,5,7-Trihydroxyflavanone (Pinobanksin)*	Flavonoids	9901.75	6133.04	4921.29	331860	385682	343974	1.07493	0.00204692	0.00770365	0.0197417	-5.66261	down
Homoeriodictyol	Flavonoids	88350.9	81637	64761.8	13321.7	24335.9	10743.6	1.02968	0.00351995	0.0101344	4.85008	2.27801	up
Quercetin-7-O-glucoside*	Flavonoids	4.17339e+06	3.44454e+06	3.22274e+06	122941	147134	90346.9	1.0763	0.00654896	0.0139138	30.0777	4.91062	up
Chalcone	Flavonoids	102730	93557.6	86920.9	3244.52	3244.52	3244.52	1.08067	0.00251819	0.00845797	29.0961	4.86275	up
Eriodictyol-7-O-glucoside	Flavonoids	139713	158587	88436.5	7951.21	7951.21	7951.21	1.07243	0.0287335	0.0390588	16.2129	4.01907	up
Luteolin-3'-O-glucoside	Flavonoids	3.49966e+06	4.62676e+06	4.68666e+06	197594	197594	197594	1.07899	0.00886351	0.0167958	21.6152	4.43397	up
Quercetin-3-O-glucoside (Isoquercitrin)*	Flavonoids	9.95074e+06	9.99332e+06	1.18237e+07	189045	211416	236876	1.08001	0.00350702	0.0101344	49.8445	5.63936	up
Kaempferol-3-O-neohesperidoside*	Flavonoids	5.6246e+06	6.55811e+06	5.67482e+06	1.13081e+06	1.67059e+06	1.16655e+06	1.06461	0.000675749	0.00556193	4.50043	2.17006	up
Isorhamnetin-3-O-neohesperidoside*	Flavonoids	3.04333e+06	2.67231e+06	2.23208e+06	731299	594261	634790	1.06827	0.0116572	0.0200258	4.05424	2.01943	up
Luteolin-7-O-neohesperidoside (Lonicerin)*	Flavonoids	8.72595e+06	7.90888e+06	8.0755e+06	1.68105e+06	1.5109e+06	1.32426e+06	1.07687	0.000310487	0.00419643	5.47147	2.45193	up
Eriodictyol-7-O-Rutinoside (Eriocitrin)	Flavonoids	242208	172115	119147	31391.2	51229.9	20621.5	1.00431	0.0492294	0.0621802	5.16715	2.36937	up
Avicularin(Quercetin-3-O-α-L-arabinofuranoside)*	Flavonoids	493552	401187	600830	53512.7	92969.1	76679	1.05829	0.0151628	0.0239598	6.70175	2.74454	up
Luteolin-7-O-glucoside (Cynaroside)*	Flavonoids	266925	204758	215470	112949	65980.1	85564.4	1.01683	0.005407	0.0124122	2.59799	1.3774	up
Quercetin-3-O-galactoside (Hyperin)*	Flavonoids	1.14397e+07	1.16711e+07	1.07971e+07	156217	130680	133063	1.08067	0.000542108	0.00495169	80.7405	6.33522	up
Isorhamnetin-3-O-rutinoside (Narcissin)*	Flavonoids	2.55515e+06	2.15931e+06	2.23016e+06	600041	563793	409841	1.06535	0.00115852	0.00667149	4.413	2.14176	up
Kaempferol-3-O-glucoside (Astragalin)*	Flavonoids	4.29223e+06	3.99384e+06	3.97142e+06	261333	261333	261333	1.08092	0.000730173	0.00581808	15.6346	3.96667	up
Eriodictyol (5,7,3',4'-Tetrahydroxyflavanone)	Flavonoids	2386.84	2386.84	2386.84	39296.2	33009	25715.1	1.07633	0.0163761	0.0252901	0.0730514	-3.77494	down
4-Hydroxyderricin	Flavonoids	31450.8	32843	36623.9	3446.57	3879.87	4831.11	1.07545	0.00156286	0.00745596	8.30083	3.05325	up
Kaempferol-3-O-glucorhamnoside*	Flavonoids	7.97557e+06	8.70722e+06	8.53938e+06	1.61884e+06	1.42815e+06	1.32476e+06	1.07818	0.000244014	0.00380764	5.76936	2.52841	up
Camelliaside A	Flavonoids	586664	707731	672208	228789	315617	256358	1.05084	0.00143436	0.00706801	2.45591	1.29626	up
Robinetin	Flavonoids	144531	136946	94177.2	258876	311451	254263	1.01209	0.00371998	0.0102436	0.455565	-1.13427	down
Quercetin-3-O-(6''-Malonyl)glucoside	Flavonoids	661976	709048	804276	47612.4	47612.4	47612.4	1.0801	0.00379504	0.0103792	15.2292	3.92877	up
Isomucronulatol	Flavonoids	1649.09	1649.09	1649.09	21168.2	31297.5	24653.7	1.07731	0.014912	0.0236797	0.0641509	-3.96239	down
Quercetin-3-O-glucose-6''-acetate*	Flavonoids	4.28539e+06	5.02396e+06	4.20946e+06	326128	326128	326128	1.08015	0.00383969	0.0104037	13.8175	3.78842	up
Cyanidin-3-O-(6''-O-malonyl)glucoside	Flavonoids	3.47826e+06	3.57867e+06	3.53442e+06	144827	144827	144827	1.08108	7.36379e-05	0.00222119	24.3771	4.60745	up
Quercetin-3-O-(6''-O-malonyl)glucosyl-5-O-glucoside	Flavonoids	6.50182e+06	7.12906e+06	6.08892e+06	3041.87	3041.87	3041.87	1.08103	0.00211138	0.00779027	2160.93	11.0774	up
Quercetin-7-O-(6''-malonyl)glucosyl-5-O-glucoside	Flavonoids	3.0942e+06	2.58e+06	3.03083e+06	148973	148973	148973	1.08024	0.00344034	0.0100657	19.4778	4.28376	up
Naringenin (5,7,4'-Trihydroxyflavanone)*	Flavonoids	10502.4	5838.51	10461.4	350384	423700	320966	1.07433	0.00716255	0.0148368	0.0244759	-5.35249	down
Phloretin	Flavonoids	22497	22497	22497	151851	166153	203412	1.07719	0.0101597	0.018274	0.129438	-2.94967	down
Hesperetin-5-O-glucoside	Flavonoids	3.34898e+06	2.83947e+06	2.75439e+06	92289.1	79324.9	94079.2	1.07994	0.00407547	0.0107944	33.6585	5.0729	up
Naringenin chalcone; 2',4,4',6'-Tetrahydroxychalcone	Flavonoids	116972	116972	116972	822446	982500	1.25777e+06	1.07403	0.0192105	0.0282131	0.114577	-3.12561	down
Apigenin-7-O-(2''-apiosyl)glucoside (Apiin)	Flavonoids	1.9955e+06	1.25576e+06	1.84148e+06	6.60803e+06	5.57266e+06	5.02595e+06	1.04504	0.00492704	0.0119429	0.295975	-1.75645	down
Luteolin-6-C-arabinoside-7-O-glucoside	Flavonoids	500944	515792	506405	150725	157957	131423	1.07678	2.60757e-05	0.00122067	3.46086	1.79113	up
3'-Methoxydaidzein	Flavonoids	24980.9	27631.8	31729.2	178560	167149	144272	1.07512	0.00428311	0.0110622	0.172133	-2.5384	down
Diosmetin-7-O-galactoside*	Flavonoids	84226.8	107078	124383	44089.6	47486.2	40210.2	1.03933	0.0307737	0.0413073	2.39546	1.2603	up
Luteolin-7-O-(6''-malonyl)glucoside*	Flavonoids	1.79972e+07	1.75894e+07	1.7946e+07	10032.4	10858.7	5055.63	1.07893	5.15482e-05	0.00183855	2063.17	11.0106	up
Quercetin-7-O-(6''-malonyl)glucoside	Flavonoids	3.95925e+07	3.53487e+07	3.24606e+07	18359.2	12720.8	9231.37	1.07961	0.00333262	0.00994476	2664.3	11.3795	up
Luteolin-7-O-rutinoside*	Flavonoids	7.12747e+06	6.93311e+06	6.80164e+06	1.15729e+06	1.33907e+06	1.25077e+06	1.07971	1.03144e-05	0.000702318	5.56753	2.47704	up
1-Glycosyloxy-2-hydroxy-4-methoxyxanthone	Flavonoids	2314.26	2314.26	2314.26	95035.8	89051.1	120967	1.07978	0.00957627	0.0175725	0.0227592	-5.45741	down
Kaempferol-3-O-neohesperidoside-7-O-glucoside*	Flavonoids	822073	585669	645364	266451	325125	249725	1.03864	0.0212161	0.0305593	2.44039	1.28711	up
6-Hydroxykaempferol-6,7-O-Diglucoside	Flavonoids	6.36753e+06	6.79887e+06	6.45538e+06	1.0499e+06	995960	947347	1.08032	0.000320697	0.00419643	6.55545	2.71269	up
Quercetin-5-O-β-D-glucoside*	Flavonoids	1.18933e+07	9.83946e+06	1.10907e+07	111977	163330	193643	1.07766	0.00301762	0.00933967	69.9935	6.12915	up
Dehydroepigallocatechin 6-C-Glucoside-3'-C-arabinoside	Flavonoids	917480	766074	743579	70970.8	70970.8	70970.8	1.07954	0.005429	0.0124122	11.3997	3.51092	up
Homoeriodictyol 7-O-glucoside	Flavonoids	1.14684e+07	1.07834e+07	1.11977e+07	546472	546472	546472	1.08101	0.000352719	0.00425334	20.4033	4.35073	up
Apigenin-7-O-Gentiobioside	Flavonoids	484621	496979	588969	1.26145e+06	1.37799e+06	903609	1.01893	0.0382203	0.0499598	0.443283	-1.1737	down
Isorhamnetin 3-(2''-acetylglucoside)	Flavonoids	1.11398e+06	1.00726e+06	974943	73840.9	73840.9	73840.9	1.08061	0.00191659	0.00756005	13.9768	3.80497	up
Peonidin 3-O-(6''-malonyl-glucoside)	Flavonoids	1.66177e+06	1.41669e+06	1.45662e+06	80371.3	80371.3	80371.3	1.08048	0.0028015	0.00900567	18.8088	4.23334	up
Apigenin-6-C-arabinoside-4'-O-xyloside	Flavonoids	118553	95907.7	87211.8	309465	293050	192774	1.01527	0.0387318	0.0505402	0.379324	-1.3985	down
Galangin-8-C-Arabinoside*	Flavonoids	2.39716e+06	2.153e+06	2.78069e+06	574928	324475	346768	1.05628	0.00296074	0.00921551	5.8827	2.55648	up
Neosakuranin	Flavonoids	83825.1	76110.2	88680.3	8677.22	8677.22	8677.22	1.08019	0.00242435	0.00832953	9.55052	3.25558	up
Vicenin 2	Flavonoids	373223	251789	374433	5412.94	5412.94	5412.94	1.0788	0.0150607	0.0238487	61.5466	5.94361	up
Cyanidin-3-O-rutinoside-5-O-glucoside	Flavonoids	4714.17	4714.17	4714.17	104308	106017	89755.4	1.08044	0.00291737	0.00918113	0.047129	-4.40724	down
Cyanidin-3-O-(6''-O-malonyl)glucoside-5-O-glucoside	Flavonoids	1.17167e+07	1.24695e+07	1.39134e+07	5091.94	5091.94	5091.94	1.08099	0.0025677	0.00854759	2494.12	11.2843	up
Cyanidin-3-O-rutinoside (Keracyanin)	Flavonoids	87335.6	95460.4	94045.5	17467.1	17467.1	17467.1	1.0805	0.00112009	0.00667149	5.2831	2.40138	up
Cyanidin-3,5-O-diglucoside (Cyanin)*	Flavonoids	5.5836e+06	6.65467e+06	6.74784e+06	618279	618279	618279	1.07959	0.00425132	0.0110181	10.236	3.35558	up
Cyanidin-3-O-glucoside*	Flavonoids	4.7937e+06	4.68934e+06	5.04319e+06	281316	281316	281316	1.08095	0.000529339	0.00495169	17.2122	4.10536	up
Peonidin-3-O-glucoside	Flavonoids	3.39541e+06	3.05461e+06	3.13717e+06	204988	204988	204988	1.0808	0.00117582	0.00667149	15.5898	3.96253	up
Kaempferol-3-O-robinobioside(Biorobin)*	Flavonoids	6.16224e+06	7.47326e+06	7.28327e+06	1.73079e+06	1.36201e+06	1.23296e+06	1.06931	0.00236775	0.00824858	4.83586	2.27377	up
3'-methoxyquercetin-3-O-L-rhamnosyl(1→2)-glucopyranoside*	Flavonoids	3.19742e+06	2.90812e+06	2.87076e+06	606251	593172	579611	1.08001	0.00175652	0.00756005	5.0456	2.33503	up
Cyanidin-3-O-galactoside*	Flavonoids	4.58449e+06	4.12746e+06	4.49473e+06	276205	276205	276205	1.08078	0.00114614	0.00667149	15.9383	3.99442	up
Quercetin-3-O-(6''-O-acetyl)glucoside*	Flavonoids	5.58935e+06	5.47533e+06	5.07997e+06	306063	306063	306063	1.0809	0.000923421	0.0064041	17.5832	4.13612	up
Kaempferol-3-O-sophorotrioside	Flavonoids	215040	249305	181013	834909	746307	741815	1.06808	0.000268406	0.00386608	0.277809	-1.84784	down
Kaempferol-3-O-sophorotrioside-7-O-glucoside	Flavonoids	3694.19	3694.19	3694.19	123427	132117	178051	1.07903	0.0141715	0.0231757	0.0255597	-5.28998	down
Quercetin*	Flavonoids	20262.5	13579.3	27563.3	1458.09	1458.09	1458.09	1.06769	0.0422805	0.0542262	14.0378	3.81125	up
Kaempferol-4'-O-glucoside*	Flavonoids	95756.4	86426	65876.6	9495.03	9495.03	9495.03	1.07545	0.0142315	0.0232231	8.70837	3.1224	up
Vitexin-2''-O-glucoside	Flavonoids	423132	366379	274430	1.18033e+06	1.14144e+06	1.13291e+06	1.05685	0.00125297	0.00667149	0.30797	-1.69914	down
Naringenin-7-O-(6''-malonyl)glucoside	Flavonoids	81641.6	105923	138732	5153.84	5153.84	5153.84	1.07551	0.0245538	0.034057	21.1039	4.39943	up
Eriodictyol-7-O-(6''-acetyl)glucoside	Flavonoids	36794.9	42086.2	48392.6	2838.57	2838.57	2838.57	1.07919	0.0070949	0.0148024	14.9458	3.90167	up
Peonidin-3,5-O-diglucoside	Flavonoids	1.07017e+06	974809	992593	65737.5	50044.1	45548.7	1.07785	0.000597456	0.00514361	18.8283	4.23483	up
Isorhamnetin-3-O-Glucoside*	Flavonoids	5.97842e+06	6.08849e+06	5.53324e+06	237521	237521	237521	1.08094	0.000907986	0.0064041	24.6998	4.62643	up
Isorhamnetin-3-O-(6''-malonyl)glucoside*	Flavonoids	1.94324e+07	2.34614e+07	2.13698e+07	1.50334e+06	1.50334e+06	1.50334e+06	1.08021	0.00339409	0.0100481	14.2491	3.8328	up
Pelargonidin-3-O-glucoside	Flavonoids	2963.16	2963.16	2963.16	456109	470712	477298	1.08107	0.000181193	0.00318133	0.00633101	-7.30335	down
Myricetin-3-O-rutinoside*	Flavonoids	37877.4	28627.8	23984.3	2.5269e+06	2.14652e+06	1.98785e+06	1.07843	0.00526629	0.0124122	0.0135844	-6.2019	down
Isoorientin-7-O-glucoside*	Flavonoids	557006	399744	371457	892737	933540	967800	1.02522	0.00730149	0.014922	0.475365	-1.07289	down
irilinB-7-glucoside-O-malonate	Flavonoids	1.59308e+06	1.49125e+06	1.67686e+06	80403.9	80403.9	80403.9	1.08078	0.00126633	0.00667149	19.7386	4.30295	up
Cyanidin-3-O-(6''-O-malonyl)sophoroside-5-O-glucoside	Flavonoids	368118	373367	325236	166715	159671	171520	1.07254	0.00464344	0.0115164	2.14242	1.09924	up
Myricetin-3-O-galactoside-3'-O-rhamnoside*	Flavonoids	34416.3	48081.2	39708.9	1.74069e+06	2.22715e+06	1.88466e+06	1.07893	0.00562778	0.0127101	0.020881	-5.58166	down
6-Hydroxykaempferol-3-O-Rutinoside-6-O-glucoside	Flavonoids	3.49765e+06	2.96927e+06	3.09969e+06	6.77273e+06	7.5611e+06	8.34532e+06	1.06388	0.00575367	0.0129027	0.421824	-1.24529	down
Tamarixetin-3-O-(6''-malonyl)glucoside*	Flavonoids	2.35832e+07	2.58706e+07	2.71373e+07	1345.93	1345.93	1345.93	1.08105	0.00165538	0.00756005	18968.5	14.2113	up
6-Hydroxykaempferol-3,6-O-Diglucoside	Flavonoids	5.57547e+06	5.47247e+06	5.16501e+06	713150	717816	647442	1.08028	0.000473801	0.00483069	7.80066	2.9636	up
Vitexin-2''-O-galactoside	Flavonoids	4.00652e+06	3.84983e+06	4.65735e+06	221560	186847	191121	1.07956	0.00379692	0.0103792	20.8725	4.38353	up
3,4,2',4',6'-Pentahydroxychalcone	Flavonoids	2181.3	2181.3	2181.3	14727.8	15016.2	19492.1	1.07673	0.0115426	0.0199663	0.132909	-2.91149	down
Quercetin 3-rutinoside-7-glucoside*	Flavonoids	3.49109e+06	3.33084e+06	3.45074e+06	9.9037e+06	9.28059e+06	8.04303e+06	1.07216	0.00882812	0.0167848	0.377293	-1.40624	down
Rhamnocitrin-4'-glucoside-3-glucosyl-(1→4)-glucoside	Flavonoids	211843	249619	216412	1.03677e+06	1.11347e+06	1.02739e+06	1.07804	0.000191135	0.00318133	0.213327	-2.22886	down
Rhamnetin-3-O-(4''-O-glucosyl)glucoside*	Flavonoids	1.07933e+06	918518	809017	83706	92611	76786.6	1.07747	0.00822775	0.016038	11.0898	3.47116	up
Tricin-7-O-(6''-O-malonyl)glucoside	Flavonoids	781286	795191	646662	10060.4	10060.4	10060.4	1.08062	0.00417184	0.0109256	73.6595	6.2028	up
Dehydrodiconiferyl alcohol-4-O-glucoside*	Lignans and Coumarins	101899	106454	60750.5	9139.06	20752.5	14880.8	1.02751	0.030443	0.0410105	6.0105	2.58748	up
Daphnin*	Lignans and Coumarins	45116.4	40675.4	62203.4	21155.6	10784.7	14169.9	1.00551	0.020867	0.0301144	3.2096	1.68239	up
syringaresinol-4-O-β-D-glucopyranoside*	Lignans and Coumarins	5775.55	5775.55	5775.55	51477.9	57686.7	68793.6	1.07822	0.00882936	0.0167848	0.0973635	-3.36047	down
6-Hydroxymellein	Lignans and Coumarins	1.80256e+06	1.92844e+06	1.91125e+06	47583.9	61280	31475	1.07522	0.000265966	0.00386608	40.2045	5.32928	up
Guaiacylglycerol-β-Guaiacyl Ether glucoside	Lignans and Coumarins	28705.2	28132.2	15644.9	326902	322884	363295	1.06869	0.000648118	0.00545439	0.0715464	-3.80498	down
Erythro-Guaiacylglycerol-β-threo-syringylglycerol Ether glucoside	Lignans and Coumarins	4125.91	4125.91	4125.91	66399.3	45832.1	45647.3	1.07598	0.0195723	0.0285763	0.0784002	-3.673	down
Symplocosin*	Lignans and Coumarins	105406	84816.5	78981.6	20596	26523	13662	1.0413	0.00531316	0.0124122	4.42908	2.14701	up
Olivil Monoacetate	Lignans and Coumarins	1596.47	1596.47	1596.47	41994.6	26031	37606.8	1.0764	0.0194803	0.0285533	0.0453404	-4.46306	down
Skimmin (7-Hydroxycoumarin-7-O-glucoside)	Lignans and Coumarins	790954	790900	704860	45153.1	45153.1	45153.1	1.08073	0.0015968	0.00752203	16.8812	4.07735	up
5'-Methoxyisolariciresinol-9'-O-glucoside	Lignans and Coumarins	198586	135932	138074	4062.34	4062.34	4062.34	1.07861	0.0174408	0.0264436	38.7782	5.27718	up
Scopoletin (7-Hydroxy-6-methoxycoumarin)	Lignans and Coumarins	59779.7	51333	44487.1	131492	110305	110247	1.04812	0.00284642	0.00911098	0.44199	-1.17791	down
Syringaresinol-4'-O-glucoside; Acanthoside B*	Lignans and Coumarins	6419.27	6419.27	6419.27	49887.5	57824.5	37786.3	1.07283	0.0186343	0.0276378	0.132358	-2.91749	down
(+)-Lyoniresinol 9'-O-glucoside	Lignans and Coumarins	817605	558301	751619	44910.7	38749.7	37135.8	1.0766	0.0131984	0.0219193	17.6125	4.13853	up
Syringaresinol Diglucoside	Lignans and Coumarins	4603.88	4603.88	4603.88	24516.7	38594.3	23019.4	1.0638	0.0398379	0.0515347	0.160357	-2.64064	down
Justiciresinol xyloside*	Lignans and Coumarins	718071	740503	655057	30346.6	48363.2	17444.4	1.06269	0.000485445	0.00483069	21.9817	4.45823	up
5'-Methoxylariciresinol xyloside*	Lignans and Coumarins	394144	418832	463791	15908.8	30287	6462.01	1.04442	0.00100586	0.00649472	24.2465	4.5997	up
Tortoside A*	Lignans and Coumarins	5949.21	5949.21	5949.21	35386.6	47840.4	59076.4	1.06986	0.0261365	0.0359858	0.12542	-2.99517	down
Houpulin F	Lignans and Coumarins	6344.69	6344.69	6344.69	81696.5	83007	91111.7	1.08072	0.00138877	0.00698115	0.0744056	-3.74845	down
3,4'-Dihydroxy-3',5'-dimethoxypropiophenone	Others	32800.4	49634.3	23352.5	111284	107189	96599.3	1.00652	0.00346236	0.0100716	0.335755	-1.57452	down
3',4-Dihydroxy-3,5'-dimethoxybibenzyl*	Others	86277.8	74472.4	84980.8	455630	389836	445386	1.07763	0.00265461	0.00875906	0.190363	-2.39317	down
3-(3,4,5-Trimethoxyphenyl)propan-1-ol	Others	36175.9	41121.2	38133.6	99580.6	115024	120475	1.07217	0.0052466	0.0124122	0.344487	-1.53748	down
Gallacetophenone	Others	271787	261541	320867	17291.4	20145.7	6822.74	1.05462	0.00324612	0.00982228	19.2996	4.2705	up
Phloroglucinol-1-O-β-D-glucopyranoside	Others	92873.8	91451.9	127937	5779.9	5779.9	5779.9	1.07788	0.0144134	0.0233167	18.0085	4.17061	up
Pinostilbene; 3,4'-dihydroxy-5-methoxystilbene	Others	17392.7	17392.7	17392.7	110138	136213	128921	1.07879	0.00516082	0.0123917	0.13904	-2.84642	down
2-Hydroxyphenol-1-O-glucosyl(6→1)rhamnoside	Others	29200.4	18840.7	14945.7	146262	146462	118715	1.05614	0.0019132	0.00756005	0.153089	-2.70756	down
3,4-dihydroxyphenylethanol-β-D-glucopyranoside	Others	250312	196006	238450	7058.29	7058.29	7058.29	1.08005	0.00550787	0.0125012	32.3387	5.01519	up
3,4-methylenedioxy cinnamyl alcohol	Others	304874	327325	318312	4700.05	4700.05	4700.05	1.08104	0.000436452	0.00480739	67.4115	6.07492	up
Benzyl B-Primeveroside*	Others	22613.5	14446.9	21592.7	92158.9	112772	85424.6	1.05935	0.00683753	0.0144262	0.202004	-2.30754	down
hibiscolactone A	Others	3654.45	3654.45	3654.45	243571	213376	262408	1.08065	0.00363743	0.0101665	0.0152405	-6.03594	down
tenuiflorin C glucoside	Others	3.94717e+06	4.80483e+06	4.59721e+06	209331	209331	209331	1.08027	0.00369084	0.0102382	21.2569	4.40986	up
xylosyl -5-hydroxychromone-7-O-β-D-glucoside	Others	5707.04	5707.04	5707.04	39542.4	35103.5	29532.5	1.07636	0.00981128	0.0177933	0.164344	-2.60521	down
3,4,5-Trimethoxyphenol-1-O-β-D-glucoside	Others	12077.3	7585.91	7897.2	47907.9	31552.5	31748.2	1.0383	0.0289472	0.0392069	0.247826	-2.0126	down
Chaenorrhinoside	Others	703233	728853	692205	60055.3	60055.3	60055.3	1.08103	0.000280477	0.00396373	11.7908	3.55958	up
Chamigrenal	Others	2156.86	2156.86	2156.86	15028.3	10784.3	12698.2	1.07492	0.0129451	0.0216911	0.16802	-2.57329	down
3-hydroxybenzaldehyde	Others	6.85731e+06	6.79455e+06	7.22336e+06	1.14401e+06	1.14401e+06	1.14401e+06	1.08082	0.000528414	0.00495169	6.08247	2.60466	up
Koaburaside	Others	1.51597e+07	1.19532e+07	1.27554e+07	2.46759e+06	2.51324e+06	2.28758e+06	1.07671	0.00752875	0.0152406	5.48515	2.45553	up
Solatuberenol A	Others	724.229	724.229	724.229	183038	160423	202985	1.08077	0.00456096	0.0114186	0.00397604	-7.97445	down
Moscatilin (4,4'-Dihydroxy-3,3',5-Trimethoxybibenzyl)	Others	28988.1	28988.1	28988.1	535437	463928	563334	1.08023	0.00360187	0.0101665	0.05565	-4.16747	down
4,4'-Dihydroxy-3,5-dimethoxybibenzyl	Others	197258	197258	197258	5.9338e+06	5.50419e+06	5.26156e+06	1.08087	0.00133728	0.00676774	0.0354366	-4.81862	down
3'-Hydroxy-3,4,5-trimethoxybibenzyl	Others	105615	105615	105615	2.31552e+06	2.1108e+06	2.10301e+06	1.08087	0.0011269	0.00667149	0.0485264	-4.36509	down
2-Methoxy-4-ethenylphenol	Others	585853	495724	559705	2.66184e+06	2.10968e+06	2.50796e+06	1.0741	0.00644886	0.0138799	0.225467	-2.14901	down
D-Threo-guaiacylglycerol-7-O-β-D-glucoside	Others	507013	467111	479622	23931.5	28904.9	29431.5	1.07982	0.000521108	0.00495169	17.6709	4.1433	up
2α,5α,14β-Triacetoxy-10β-O-(B-D glucopyranosy)taxa-4(20),11-diene	Others	11306.4	11306.4	11306.4	205021	196216	181422	1.08076	0.00141391	0.00701338	0.0582145	-4.10248	down
2-Phenylethanol	Others	1.37868e+07	1.35833e+07	1.40126e+07	28740.8	28740.8	28740.8	1.08108	8.1101e-05	0.00223854	479.953	8.90675	up
4-Hydroxybenzaldehyde	Others	603900	595542	610771	21693.8	6618.84	10011	1.0648	8.12161e-08	6.08309e-05	47.2348	5.56178	up
Coniferin	Others	6.95426e+06	6.69865e+06	7.25647e+06	809858	809858	809858	1.08081	0.000684262	0.00557078	8.60619	3.10537	up
Gastrodin	Others	1.68414e+06	1.55276e+06	1.71086e+06	22979.4	26102.6	26077.7	1.08076	0.00089944	0.0064041	65.8299	6.04067	up
4-Methoxybenzaldehyde	Others	4.58358e+06	3.14918e+06	4.14417e+06	5666.26	5666.26	5666.26	1.08043	0.0113241	0.0196337	698.693	9.44851	up
3-Hydroxy-1-(4-Hydroxy-3-Methoxyphenyl)Propan-1-One	Others	48670.5	44113.7	47687.4	198735	150504	184319	1.0718	0.0111241	0.0194344	0.263274	-1.92537	down
Erianin; 3'-Hydroxy-3,4,4',5-tetramethoxybibenzyl	Others	13689	13689	13689	324582	305166	358799	1.08062	0.00245519	0.00835881	0.0415428	-4.58926	down
Butylphthalide	Others	3985.98	3985.98	3985.98	22267.7	24174.7	22055.6	1.08048	0.00127571	0.00667149	0.174574	-2.51809	down
Gigantol(3,3'-Dihydroxy-5,4'-dimethoxybibenzyl)*	Others	74074.3	58180.9	80904.5	497337	347864	386543	1.06686	0.0153107	0.0240918	0.173055	-2.5307	down
Hydroxytyrosol	Others	1846.08	1846.08	1846.08	41079.5	57445.4	41463	1.07853	0.0141708	0.0231757	0.0395623	-4.65973	down
Arbutin	Others	1.93843e+07	1.91958e+07	2.13491e+07	609507	636454	667034	1.08074	0.00125799	0.00667149	31.3274	4.96936	up
4-Ethylbenzaldehyde	Others	6445.27	6445.27	6445.27	138467	99721.7	116163	1.07883	0.00995743	0.0180148	0.0545667	-4.19583	down
4'-Methoxyresveratrol	Others	25299.8	25299.8	25299.8	145648	197356	174352	1.07646	0.0101739	0.018274	0.146706	-2.769	down
Usnic acid	Others	97209.3	90412.6	96602.7	21773	25666	23827.6	1.07796	8.96613e-05	0.00223854	3.98819	1.99573	up
Zearalenone	Others	4235.31	4235.31	4235.31	141094	130276	170947	1.07998	0.00713548	0.0148368	0.0287258	-5.12151	down
3'-O-Methylbatatasin III*	Others	36155.2	36155.2	36155.2	1.52686e+06	1.54246e+06	1.78227e+06	1.08071	0.00272218	0.00883921	0.0223567	-5.48315	down
Phloroglucinol	Others	3108.74	3108.74	3108.74	91310.8	67149.1	80092.6	1.07949	0.00824383	0.016038	0.039095	-4.67687	down
4-Nitrophenol	Others	895868	1.16553e+06	823885	3.77755e+07	3.26889e+07	3.28764e+07	1.07883	0.00238445	0.00826829	0.0279201	-5.16255	down
1-Decanol*	Others	2.64724e+06	2.78803e+06	3.09539e+06	765633	865510	771526	1.07611	0.00272611	0.00883921	3.5505	1.82802	up
2-Decanol*	Others	2.61986e+06	2.91388e+06	3.20537e+06	774079	780125	807334	1.07653	0.00611391	0.0133898	3.7006	1.88776	up
Dengibsin	Others	17648.9	19392.6	24081.7	54563.4	42236.8	48541.5	1.04363	0.00566203	0.0127353	0.420548	-1.24966	down
3-Hydroxy-5-Methylphenol-1-O-Glucoside	Others	140921	131020	103949	22744.8	16620.7	19663.6	1.0708	0.00937894	0.0174313	6.36786	2.67081	up
Cimidahurinine	Others	262929	285856	218773	2.76546e+06	3.12355e+06	2.85749e+06	1.07824	0.00119735	0.00667149	0.087756	-3.51036	down
3,4-Dihydroxyphenethyl alcohol-8-O-[β-D-apinosyl(1→3)]-β-D-glucoside	Others	5641.51	5641.51	5641.51	189994	214060	189074	1.0808	0.00180873	0.00756005	0.0285343	-5.13116	down
4-Hydroxyphenyl 6-O-(2-Methyl-3-Hydroxypropionyl)-Beta-D-Galactopyranoside	Others	12895.1	12895.1	12895.1	89164.2	97416.3	89330.4	1.0806	0.00118407	0.00667149	0.140209	-2.83435	down
Phenylethyl Primeveroside	Others	283144	280409	247549	18735.3	18735.3	18735.3	1.08057	0.00205929	0.00770365	14.4309	3.85109	up
2-Methoxy-1-benzofuran-5-carbaldehyde	Others	276384	194043	197216	954289	915003	961067	1.06757	0.000147957	0.00291631	0.235887	-2.08384	down
3-Hydroxy-Beta-Ionone 3-(6''-Malonyl)Glucoside	Others	159863	208509	159570	1400.15	1400.15	1400.15	1.0804	0.00856786	0.0164547	125.687	6.97369	up
2,6-Dimethoxy-4-(2-Hydroxyethyl)Phenyl Beta-D-Glucopyranoside	Others	152191	135200	134639	36126.2	35362.4	35856.3	1.0792	0.0029652	0.00921551	3.93153	1.97509	up
(X)-1,2-Propanediol 1-O-B-D-Glucopyranoside	Others	15351.8	12944.4	19995.9	332215	323976	345693	1.07743	0.000115841	0.00255192	0.0482013	-4.37479	down
Mycarose glucoside	Others	146334	133646	145277	2.96748e+06	2.92905e+06	2.796e+06	1.08084	0.000329577	0.00419643	0.0489221	-4.35337	down
Benzyl 6-O-beta-D-apiofuranosyl-beta-D-glucoside	Others	74963.1	86634.2	61790	288277	237952	280170	1.06422	0.00198844	0.00763766	0.277018	-1.85195	down
Hydroxystyrene	Others	7.67756e+06	7.88807e+06	7.82619e+06	141872	110989	120828	1.08041	4.76288e-05	0.00179189	62.597	5.96802	up
Frambinone	Others	3.15074e+07	2.61145e+07	2.80522e+07	2.71605e+06	2.71605e+06	2.71605e+06	1.07991	0.00370434	0.0102382	10.5146	3.39432	up
1-(β-D-Glucopyranosyl)-3-ethyl-4-methyl-1H-pyrrole-2,5-dione	Others	3315.81	3315.81	3315.81	168437	187371	196950	1.08079	0.00213689	0.00780266	0.017996	-5.79618	down
2-(3-hydroxybenzoyl)-3,5-dimethoxyphenol	Others	2257.49	2257.49	2257.49	68726.6	52687.4	56317.2	1.07983	0.00718274	0.0148368	0.0381051	-4.71387	down
acetophenone	Others	1.0415e+07	1.13685e+07	1.0615e+07	1.02462e+06	1.02462e+06	1.02462e+06	1.08084	0.000880749	0.0064041	10.54	3.39781	up
Oleracone B	Others	12053.4	16347.8	9647.71	714973	794213	828709	1.0778	0.00186628	0.00756005	0.0162749	-5.94121	down
4-(3-Hydroxyphenyl)-4-(beta-D-glucopyranosyloxy)butyric acid	Others	4509.26	4509.26	4509.26	26467.7	31988.8	22546.3	1.07415	0.0145062	0.0233365	0.167004	-2.58205	down
Methyl (4E,8E,11E)-5,9,13-trimethyltetradeca-4,8,11-trienoate	Others	2.43085e+06	2.43225e+06	2.27864e+06	602525	568988	602942	1.08019	0.0004883	0.00483069	4.02476	2.0089	up
Ethyl (10Z,13Z)-hexadeca-10,13-dienoate	Others	814897	640761	642609	104795	82779.6	79843.6	1.07419	0.00792789	0.0158162	7.8464	2.97203	up
Stilbostemin Q	Others	5748.59	9122.63	9598.21	126446	80344.8	104829	1.06692	0.0181398	0.0271734	0.0785233	-3.67074	down
Stilbostemin M*	Others	5257.78	5257.78	5257.78	100923	48258.6	100329	1.0639	0.0467112	0.0595012	0.0632171	-3.98354	down
Stilbostemin E*	Others	77804.8	74602.1	77845.9	454509	387381	421942	1.07941	0.00307394	0.00943599	0.182186	-2.45651	down
3,5-dihydroxy-2'-methoxy-4-methylbibenzyl*	Others	31043.8	31043.8	31043.8	1.57082e+06	1.50007e+06	1.67474e+06	1.08095	0.0010681	0.00667149	0.0196247	-5.67118	down
2-(7-hydroxy-2,4-dimethoxyphenanthren-3-yl)oxy-6-(hydroxymethyl)oxane-3,4,5-triol	Others	1.81004e+06	1.62746e+06	1.72937e+06	1.7415e+07	1.23545e+07	1.24895e+07	1.07449	0.0175712	0.026556	0.122267	-3.0319	down
Batatasin III (3,3'-Dihydroxy-5-methoxybibenzyl)*	Others	17470.1	17470.1	17470.1	158682	165809	155098	1.08092	0.000488363	0.00483069	0.109282	-3.19387	down
3,5-Dimethoxy-3'-hydroxybibenzyl*	Others	38569	38569	38569	1.56958e+06	1.52704e+06	1.6544e+06	1.08101	0.00058648	0.00514361	0.0243541	-5.35969	down
2,4,6-Trimethoxyphenol glucoside	Others	4244.58	4244.58	4244.58	76762.2	47688.7	46193.1	1.07243	0.0339238	0.0450513	0.0746217	-3.74426	down
p-Hydroxypheny-β-D-allopyranoside	Others	2.44418e+07	2.43994e+07	2.34868e+07	735645	734007	812292	1.08087	0.000162021	0.00303384	31.6958	4.98622	up
4,7-dimethoxy-1,2,5-trihydroxyphenanthrene	Others	1.87947e+06	1.78128e+06	1.89827e+06	754789	534497	806546	1.04601	0.00165719	0.00756005	2.65242	1.40731	up
2,6-Dimethoxyhydroquinone-1-O-glucoside	Others	1.24921e+06	1.15645e+06	1.12838e+06	198700	121920	108831	1.06486	3.87377e-05	0.00161192	8.22922	3.04076	up
β-Hydroxy-(3,4-dihydroxyphenylethanolyl)-glucoside	Others	464191	452776	518601	4650.58	4650.58	4650.58	1.08089	0.00183159	0.00756005	102.895	6.68503	up
phoyunbene F	Others	5000.19	5000.19	5000.19	385883	372903	436850	1.08083	0.00245001	0.00835881	0.0125461	-6.31662	down
Batatasin V (2'-Hydroxy-3,4,5-trimethoxybibenzyl)	Others	1587.55	1587.55	1587.55	152205	160263	212402	1.08003	0.0116363	0.0200258	0.00907397	-6.78405	down
Dendrocandin A	Others	6713.47	6713.47	6713.47	139959	168682	145906	1.08036	0.00363428	0.0101665	0.0443087	-4.49627	down
Batatasin II (2,3-Dihydroxy-4,5-dimethoxybibenzyl)	Others	124665	124665	124665	2.877e+06	3.01321e+06	3.05723e+06	1.08101	0.000360155	0.00425334	0.0417992	-4.58038	down
Crepidatin (4-Hydroxy-3,3',4',5'-tetramethoxybibenzyl)	Others	8625.49	8625.49	8625.49	150177	97299.1	132276	1.07615	0.0168904	0.025924	0.0681404	-3.87535	down
5'-hydroxy-3,3',4-trimethoxylbibenzyl*	Others	25602	24649.1	35530.5	974051	889305	1.10186e+06	1.07823	0.00402199	0.0107335	0.0289293	-5.11132	down
4-hydroxy-3,3',5-trimethoxylbibenzyl	Others	28014.2	28014.2	28014.2	532540	440137	490759	1.08031	0.00335879	0.00998308	0.0574283	-4.1221	down
3-hydroxy-5-methoxybibenzyl	Others	581.495	581.495	581.495	18857.5	21870	15946.7	1.07959	0.00860947	0.0164923	0.0307809	-5.02182	down
3,3'-Dihydroxy-5-methoxybibenzyl	Others	4965.31	4965.31	4965.31	116482	98189.9	123394	1.08006	0.00483655	0.0118773	0.0440622	-4.50432	down
3-hydroxy-5,3'-dimethoxybibenzyl	Others	19403.8	19403.8	19403.8	580172	630852	730568	1.08028	0.0049155	0.0119429	0.0299812	-5.0598	down
4-methoxy-9,10-dihydrophenanthrene-1,2,7-triol	Others	6232.74	6232.74	6232.74	34320.4	31163.7	33492.7	1.08046	0.00124474	0.00667149	0.188915	-2.40419	down
3,4'-dihydroxy-5-methoxybibenzyl	Others	24156.6	24156.6	24156.6	200464	189472	173088	1.08017	0.00235759	0.00824858	0.128716	-2.95774	down
3,4'-dihydroxy-4,5-dimethoxybibenzyl	Others	32391.1	32391.1	32391.1	1.01101e+06	673327	720375	1.07781	0.0183309	0.0273639	0.0404095	-4.62916	down
3'-hydroxy-3,4,5'-trimethoxybibenzyl*	Others	23807.3	13213.6	24810.8	777494	837695	1.0114e+06	1.07409	0.00654163	0.0139138	0.0235407	-5.4087	down
aloifol I	Others	32056.1	29832.2	29226.7	322315	213159	266273	1.07425	0.0171848	0.0261083	0.113646	-3.13739	down
4-O-Glucosyl-3,4-dihydroxybenzyl alcohol	Others	1.55077e+06	1.40626e+06	1.3132e+06	310404	330360	317651	1.07859	0.00369496	0.0102382	4.45551	2.15559	up
Dihydroresveratrol*	Others	2187.47	2187.47	2187.47	10937.3	15477	14611.8	1.07357	0.014359	0.0233167	0.159957	-2.64425	down
Dendrosinen B	Others	158762	158762	158762	793810	793814	1.07268e+06	1.0737	0.0159154	0.0248866	0.179034	-2.48169	down
Dendrocandin C	Others	2953.2	2953.2	2953.2	27979.2	33311.5	37982.5	1.07815	0.00906932	0.0171106	0.0892447	-3.48609	down
Tristin(3,4',5-Trihydroxy-3'-methoxybibenzyl)	Others	17319.3	17319.3	17319.3	95832.8	86596.3	102625	1.07929	0.00355497	0.0101478	0.182273	-2.45583	down
3,4-Dihydroxy-5,4'-dimethoxybibenzyl	Others	191955	191955	191955	2948292	2.96982e+06	3.82517e+06	1.0791	0.00881223	0.0167848	0.0591036	-4.08061	down
Cornusoside A	Others	2.3502e+06	2.03098e+06	1.93521e+06	95396	88692	101142	1.08001	0.00384757	0.0104037	22.1449	4.4689	up
Batatasin IV (2',3-Dihydroxy-5-methoxybibenzyl)*	Others	19179.8	19179.8	19179.8	171508	147997	184068	1.07921	0.00501772	0.0121235	0.114262	-3.12959	down
2,6-Dimethoxy-4-hydroxyphenol-1-O-ß-D-glucopyranoside	Others	4.50297e+06	4.07238e+06	4.37507e+06	158078	151729	160960	1.08084	0.000936155	0.00641341	27.5092	4.78184	up
Dihydroxyacetone phosphate	Others	228598	188137	200580	16448.4	13515.6	17765.7	1.07781	0.00363767	0.0101665	12.9336	3.69305	up
Dihydropinosylvin methyl ether	Phenolic acids	6938.7	6938.7	6938.7	38803.2	54585.7	34693.5	1.06882	0.0275698	0.037751	0.162521	-2.6213	down
picrorhizin	Phenolic acids	26621.8	25433	16651	3330.19	3330.19	3330.19	1.06826	0.0248516	0.0344063	6.87707	2.78179	up
2-O-Galloyl-D-glucose	Phenolic acids	73866.1	64785.4	31059	290839	289254	267921	1.02817	0.00046674	0.00483069	0.200127	-2.32101	down
Ferulic acid-4-O-glucoside	Phenolic acids	6609.01	6609.01	6609.01	193262	175398	202270	1.08076	0.00184265	0.00756005	0.0347276	-4.84777	down
4-Hydroxycinnamic acid p-hydroxyphenethylamine	Phenolic acids	710678	731769	722341	68154.2	64086.6	52847.9	1.07897	2.86366e-07	0.000107244	11.6959	3.54794	up
5-(2-Hydroxyethyl)-2-O-glucosylphenol*	Phenolic acids	232604	253417	91636.7	1.86427e+06	1.92899e+06	1.62589e+06	1.03979	0.000490164	0.00483069	0.106596	-3.22978	down
2,6-dimethoxybenzene-1,4-diol 1-O-β-D-glucopyranoside	Phenolic acids	1.31565e+06	1.09124e+06	942799	200463	210772	226875	1.07289	0.013727	0.0226965	5.2494	2.39215	up
Grevilloside G*	Phenolic acids	179638	172445	203473	1.80925e+06	1.59572e+06	1.53429e+06	1.07895	0.00293097	0.00918533	0.112478	-3.15229	down
galloyl acetyl glucoside	Phenolic acids	187073	208210	170106	13755.9	13755.9	13755.9	1.08008	0.00395624	0.0106209	13.7005	3.77616	up
4-Hydroxybenzoyl acetyl glucoside	Phenolic acids	106187	109021	111966	6078.4	6078.4	6078.4	1.08102	0.000262372	0.00386608	17.9419	4.16526	up
3-Hydroxy-1-(4-hydroxy-3,5-dimethoxy-phenyl)-propan-1-one glucoside	Phenolic acids	5348.57	3134.63	10595.5	43447.6	68356	53713.1	1.02646	0.0148356	0.0236422	0.115267	-3.11695	down
Clausenaglycoside A	Phenolic acids	2119.16	2119.16	2119.16	27282	28958	40467.4	1.07665	0.0184131	0.0273639	0.0657393	-3.9271	down
Protocatechuic acid glucosyl xyloside*	Phenolic acids	178190	208687	153222	2.00924e+06	1.80403e+06	1.9595e+06	1.07757	0.000663297	0.0055201	0.0935597	-3.41797	down
Protocatechuic acid xylosyl xyloside	Phenolic acids	113367	108900	49090.6	547795	511667	574352	1.03651	8.9217e-05	0.00223854	0.166088	-2.58998	down
Benzyl 2-hydroxy-3,6-dimethoxybenzoate	Phenolic acids	25988.6	25988.6	25988.6	388777	368842	377906	1.08103	0.000267117	0.00386608	0.0686607	-3.86437	down
3,4,5-Trimethoxyphenol-1-O-β-D-malonylglucoside	Phenolic acids	85695.1	75408.8	121454	14020.8	7678.68	10090.4	1.05878	0.0250728	0.0346485	8.88829	3.15191	up
Grevilloside F	Phenolic acids	1.9224e+06	2.14688e+06	2.17663e+06	175791	175791	175791	1.08053	0.00176748	0.00756005	11.8435	3.56602	up
Purpureaside C*	Phenolic acids	96662.4	77941.9	62827.7	672863	912849	642687	1.06927	0.0152247	0.0240069	0.106548	-3.23042	down
6-O-Galloyl-β-D-glucose*	Phenolic acids	79876.3	72840	54737	401031	385761	361593	1.071	6.98258e-05	0.00222119	0.180648	-2.46875	down
6-O-p-Coumaroyl-β-D-glucose	Phenolic acids	818707	797784	608688	58483.6	58483.6	58483.6	1.07817	0.00942185	0.0174405	12.6826	3.66478	up
Darendoside A	Phenolic acids	4418.3	4418.3	4418.3	85657.7	116498	120658	1.07853	0.0112521	0.0195542	0.0410605	-4.6061	down
Dihydrocaffeoylglucose*	Phenolic acids	62348.6	53716.5	58444	3424.38	3424.38	3424.38	1.08057	0.00207165	0.00770365	16.9869	4.08635	up
1-O-Galloyl-β-D-glucose*	Phenolic acids	78393.2	74451	68742.4	285664	388920	340545	1.07218	0.0119201	0.0202934	0.218284	-2.19572	down
Caffeic acid 4-O-glucoside	Phenolic acids	499908	475382	565013	46603.3	46603.3	46603.3	1.08004	0.00326579	0.00982361	11.0171	3.46168	up
3,6-Di-O-caffeoyl glucose	Phenolic acids	488219	248296	339215	23922.9	23922.9	23922.9	1.06962	0.041002	0.0527671	14.9889	3.90582	up
1-O-(3,4-Dihydroxy-5-methoxy-benzoyl)-glucoside	Phenolic acids	88316.3	74784.2	82686.1	770479	778246	696581	1.07954	0.00123177	0.00667149	0.109467	-3.19143	down
4-Hydroxybenzoic acid	Phenolic acids	68397	38923.6	47587.1	7784.71	7784.71	7784.71	1.0645	0.0375509	0.0492568	6.63299	2.72966	up
Echinacoside*	Phenolic acids	38186.3	23008.9	33234.9	243333	272125	276948	1.06989	0.000487709	0.00483069	0.119169	-3.06892	down
p-Coumaric acid methyl ester	Phenolic acids	523015	540167	506284	8713.16	8713.16	8713.16	1.08106	0.000361338	0.00425334	60.042	5.9079	up
Propyl 4-hydroxybenzoate	Phenolic acids	14676.8	16231.5	17611.4	59501.4	72744.2	74280	1.07314	0.00644813	0.0138799	0.234933	-2.08968	down
4-Methylbenzoic acid	Phenolic acids	306163	374246	348836	12352.5	12352.5	12352.5	1.08042	0.00358777	0.0101665	27.7743	4.79568	up
Glucosyringic acid	Phenolic acids	1.4174e+06	1.27801e+06	1.28189e+06	462905	482387	440618	1.07754	0.00162759	0.00756005	2.86981	1.52095	up
Helicide	Phenolic acids	2.35933e+06	2.43552e+06	2.37683e+06	355478	355478	355478	1.08105	0.000128157	0.002642	6.72491	2.74952	up
Methyl anisate	Phenolic acids	3068.32	3068.32	3068.32	58051.6	54116.7	54733.8	1.08098	0.000539847	0.00495169	0.0551519	-4.18044	down
Homovanilloylquinic acid	Phenolic acids	370683	328699	309963	20703.8	20703.8	20703.8	1.08035	0.00321685	0.00979438	16.2506	4.02242	up
Salicylic acid-2-O-glucoside	Phenolic acids	1.96705e+06	2.08167e+06	1.97864e+06	133597	128405	141519	1.08077	0.00033056	0.00419643	14.9369	3.90081	up
Homogentisic acid*	Phenolic acids	38728	37374.9	48338.8	5100.09	5100.09	5100.09	1.07779	0.00888002	0.0167958	8.1333	3.02384	up
3,4-Dihydroxybenzeneacetic acid*	Phenolic acids	101616	61737.4	78866.5	7930.43	7930.43	7930.43	1.07267	0.0242523	0.0338392	10.181	3.34781	up
1-O-p-Coumaroyl-β-D-glucose*	Phenolic acids	3.68921e+06	2.73032e+06	2.06273e+06	315179	315179	315179	1.06847	0.0335372	0.044776	8.97082	3.16524	up
Dendrobin A	Phenolic acids	52654.7	69516.2	77059.9	371680	361162	382027	1.07181	7.21846e-06	0.000702318	0.178703	-2.48436	down
5-{[2-O-(beta-d-apiofuranosyl)-beta-d-glucopyranosyl]oxy}-2-hydroxybenzoic acid*	Phenolic acids	145373	155005	103476	1.45698e+06	1.55858e+06	1.83972e+06	1.07389	0.00519989	0.0124036	0.0831782	-3.58765	down
3-(3,4-dihydroxyphenyl)propanoic acid glucoside*	Phenolic acids	52695.8	32857.9	62160.1	3477.13	3477.13	3477.13	1.06955	0.033802	0.0449693	14.1605	3.8238	up
Gallic Acid 4-O-Glucoside	Phenolic acids	604990	519963	430929	117543	112261	104082	1.07129	0.0144488	0.0233235	4.65992	2.22031	up
Vanillic acid glucoside	Phenolic acids	5.77899e+06	5.27335e+06	5.0293e+06	742187	687114	646044	1.07942	0.00194511	0.00756005	7.7489	2.95399	up
3-[4-(Beta-D-Glucopyranosyloxy)Phenyl]Propionic Acid	Phenolic acids	2925.74	2925.74	2925.74	38754	41208.9	56307.3	1.07721	0.0162698	0.0252299	0.0644104	-3.95656	down
Trans-Caffeic Acid [Apiosyl-(1→6)-Glucosyl] Ester	Phenolic acids	2851.21	2851.21	2851.21	16636.3	14256.1	22206.5	1.07012	0.0242612	0.0338392	0.161089	-2.63407	down
p-Coumaroyl Aminogalactitol	Phenolic acids	6.61994e+06	6.22372e+06	6.52106e+06	669711	669711	669711	1.08093	0.000423313	0.00480739	9.63834	3.26879	up
Homosyringic Acid 4'-O-Glucoside	Phenolic acids	1364.92	1364.92	1364.92	107881	119126	139996	1.08046	0.00599464	0.0131671	0.0111573	-6.48587	down
Isosalicin	Phenolic acids	1560.55	1560.55	1560.55	12916	7802.75	8649.64	1.06596	0.0350405	0.0463031	0.159411	-2.64918	down
1-O-Feruloyl-beta-D-glucose	Phenolic acids	175102	152688	184139	2278.94	2278.94	2278.94	1.08069	0.00306917	0.00943599	74.8783	6.22648	up
mudanoside B	Phenolic acids	85576.4	79665.5	75771.8	303704	284959	349296	1.07539	0.00581305	0.0129452	0.256956	-1.96041	down
hemerocallin	Phenolic acids	250812	289568	230242	16569.1	16569.1	16569.1	1.07987	0.00519732	0.0124036	15.5032	3.9545	up
Piperonylic acid	Phenolic acids	2.31321e+06	2.32155e+06	2.25823e+06	939510	665382	731210	1.06216	0.00187628	0.00756005	2.95063	1.56102	up
6-O-Dihydrocaffeoylglucose	Phenolic acids	3508.21	3508.21	3508.21	20322.5	24842.2	17541	1.07414	0.0146329	0.023469	0.167842	-2.57483	down
1-(4-Hydroxybenzoyl)Glucose; 25545-07-7	Phenolic acids	17606.9	23894.7	15814	274576	382598	325117	1.07447	0.00974561	0.0177171	0.0583488	-4.09915	down
2-O-(3,4-dihydroxyphenylacetyl)-6-O-caffeoylglucoside	Phenolic acids	206881	180997	154649	14722	14722	14722	1.07872	0.00813851	0.016038	12.2838	3.61869	up
4-O-Glucosyl-4-hydroxybenzoic acid	Phenolic acids	923683	779182	653659	67367.1	67367.1	67367.1	1.07758	0.0115962	0.0200127	11.6601	3.54351	up
5-O-Galloyl-D-hamamelose*	Phenolic acids	63003.4	70946.5	72460.9	345355	476581	396996	1.0738	0.0121698	0.0204836	0.169338	-2.56203	down
6-O-Caffeoyl-D-glucose	Phenolic acids	3.17032e+06	3.80693e+06	3.46499e+06	365913	365913	365913	1.07993	0.00346926	0.0100716	9.51249	3.24982	up
1-O-Salicyloyl-β-D-glucose	Phenolic acids	760346	735928	666924	48214.5	48214.5	48214.5	1.08067	0.00172398	0.00756005	14.9554	3.90259	up
p-Coumaric acid-4-O-glucoside*	Phenolic acids	1.04324e+06	743711	677092	93713.2	93713.2	93713.2	1.0732	0.0231201	0.0328595	8.76448	3.13167	up
6-O-Feruloyl-β-D-glucose	Phenolic acids	99410.2	87151.3	95683.8	9532.66	9532.66	9532.66	1.08043	0.00183656	0.00756005	9.86941	3.30296	up
1-O-Feruloyl-β-D-glucose	Phenolic acids	141039	111232	133047	7810.89	7810.89	7810.89	1.07964	0.00540861	0.0124122	16.4437	4.03946	up
4-O-(6'-O-Glucosylcaffeoyl)-4-hydroxybenzoic acid	Phenolic acids	174930	140435	88967.7	14482.6	14482.6	14482.6	1.06389	0.040506	0.0522186	9.30619	3.21819	up
Monogalloyl-diglucose	Phenolic acids	4116.45	4116.45	4116.45	20582.3	26853.5	21789.7	1.07627	0.0101121	0.0182504	0.178393	-2.48687	down
2-methoxy-9,10-dihydrophenanthrene-4,5-diol	Quinones	111390	139370	158053	9220.61	9220.61	9220.61	1.07791	0.0111986	0.0195065	14.779	3.88547	up
Ephemeranthol A	Quinones	3130.71	3130.71	3130.71	82130	71295.6	48301.4	1.07529	0.023356	0.033018	0.0465587	-4.42481	down
Nudol	Quinones	2898.96	2898.96	2898.96	55986.5	53099.9	78794	1.07757	0.018013	0.0270376	0.0462894	-4.43317	down
4,5,8-Trihydroxy-α-tetralone-5-O-glucoside	Quinones	127981	114808	121896	4318.2	4318.2	4318.2	1.08089	0.00105241	0.00667149	28.1509	4.81511	up
4,5,8-Trihydroxy-α-tetralone	Quinones	78383.1	59735.4	74565.5	1006.63	1006.63	1006.63	1.08022	0.00655752	0.0139138	70.4274	6.13807	up
5-Hydroxydigitolutein	Quinones	677934	585220	771580	4.58425e+06	3.95207e+06	3.55679e+06	1.07333	0.00648683	0.0139054	0.168256	-2.57127	down
Alizarin 1-methyl ether	Quinones	6148.7	6148.7	6148.7	185910	176228	160784	1.08075	0.0018877	0.00756005	0.035275	-4.82521	down
2,5-dihydroxy-1-methoxy-anthraquinone	Quinones	2603.68	2603.68	2603.68	118837	127867	139976	1.08076	0.002343	0.00824858	0.0202003	-5.62948	down
Aloesaponol Ⅲ	Quinones	85428.1	70142.1	60677.2	6.99067e+06	7.2751e+06	7.87992e+06	1.07994	0.00127476	0.00667149	0.00976476	-6.6782	down
4,6-dimethoxy-9,10-dihydrophenanthrene-2,3,7-triol	Quinones	2296.86	2296.86	2296.86	13747.6	14229.7	13754.8	1.081	0.000188596	0.00318133	0.165115	-2.59846	down
2,7-Dihydroxy-4-methoxy-9,10-dihydrophenanthrene; Coelonin	Quinones	1484.41	1484.41	1484.41	14197.5	11067.7	19399.5	1.07031	0.0313267	0.0419745	0.0997034	-3.32621	down
Cannabidihydrophenanthrene	Quinones	34980.9	40909.2	42648.1	982234	1.12681e+06	1.17248e+06	1.07982	0.00290626	0.00918113	0.0361228	-4.79095	down
eulophiol	Quinones	18053.4	18053.4	18053.4	241024	243415	273021	1.08059	0.00192111	0.00756005	0.0715025	-3.80586	down
2,7-dihydroxy-3,4-dimethoxy-9,10-dihydrophenanthrene	Quinones	851914	800608	670735	394542	357400	373775	1.0573	0.0149223	0.0236797	2.0638	1.0453	up
3,6-dimethoxy-4-phenethylbenzene-1,2-diol	Quinones	25243.1	25243.1	25243.1	364951	283142	246377	1.07643	0.0160904	0.0250555	0.0846639	-3.56211	down
2-Methoxy-6-undecyl-1,4-benzoquinone	Quinones	1.96998e+06	2.11718e+06	2.23363e+06	53116.4	36026.7	34340.1	1.07822	0.00128264	0.00667149	51.1874	5.67772	up
Chrysophanol-9-anthrone	Quinones	803846	797507	623500	1.53471e+06	1.69497e+06	1.59029e+06	1.054	0.000433498	0.00480739	0.461591	-1.11531	down
Denbinobin	Quinones	1.86541e+06	1.75145e+06	2.19515e+06	1.22643e+07	1.12198e+07	1.00703e+07	1.07581	0.00342967	0.0100657	0.173211	-2.52939	down
3,3'-Di-O-Methylellagic acid 4'-glucoside	Tannins	37905	22106.4	48422	139753	153925	105085	1.00911	0.00943042	0.0174405	0.271924	-1.87872	down
Gentioflavoside	Terpenoids	7034.01	7034.01	7034.01	46132.7	35170	36646.4	1.07595	0.0111313	0.0194344	0.178908	-2.48271	down
3,23-Dihydroxy-30-noroleana-12,20(29)-dien-28-oic acid (30-Norhederagenin)	Terpenoids	92308.1	96556.5	111855	11911.8	11911.8	11911.8	1.07942	0.00448542	0.0113117	8.41518	3.07299	up
Blumenol C malonyl Glucoside	Terpenoids	323681	351435	391455	57520.9	71796.8	41106.5	1.06313	0.00119911	0.00667149	6.25833	2.64578	up
1-Trans-5-trans-germacrone	Terpenoids	5616.49	5616.49	5616.49	28082.5	32563.6	28844.8	1.07945	0.00325224	0.00982228	0.188282	-2.40904	down
Pimaric acid	Terpenoids	1.1286e+07	8.39854e+06	8.10838e+06	496608	496608	496608	1.07833	0.0131211	0.0218393	18.6552	4.22151	up
13-Methyl-27-norurs-14-ene-3,28-diol (Tamarixol)	Terpenoids	4381.38	3979.76	11053.1	61525.1	36879.9	37625.8	1.01754	0.0327827	0.0438468	0.14272	-2.80874	down
Loliolide	Terpenoids	21385.4	18515.9	37620.3	313182	343358	313473	1.06608	7.28621e-05	0.00222119	0.0799183	-3.64533	down
7β-Hydroxydarutigenol	Terpenoids	19642.5	18634.1	20838.2	916.965	916.965	916.965	1.08082	0.00114771	0.00667149	21.4893	4.42555	up
Abscisic acid	Terpenoids	104285	95398.2	90755.5	2129.02	2129.02	2129.02	1.08086	0.00175265	0.00756005	45.4729	5.50694	up
6''-O-Acetylharpagide	Terpenoids	54150.2	39269.4	72471.5	12028.3	13264.6	18509.9	1.02524	0.0463341	0.0592223	3.78722	1.92114	up
Sapidisin E	Terpenoids	825986	907425	989210	2933.01	2933.01	2933.01	1.0809	0.00270214	0.008838	309.423	8.27344	up
Sweroside	Terpenoids	19448.1	39111.2	41526.1	561444	565587	445066	1.06356	0.00525488	0.0124122	0.0636636	-3.97339	down
Geniposidic acid	Terpenoids	84642	66933.5	73504	13386.7	13386.7	13386.7	1.07767	0.00695723	0.0146375	5.60456	2.4866	up
Nootkatone	Terpenoids	322882	327242	337776	103366	104410	95571.9	1.07958	9.17531e-06	0.000702318	3.25665	1.70339	up
16-Hydroxy-24-methylene-3-oxolanosta-7,9(11)-diene-21-oic acid (Polyporenic acid C)	Terpenoids	131375	132398	125137	860.825	860.825	860.825	1.08108	0.000310352	0.00419643	150.596	7.23454	up
Kaurenoic Acid	Terpenoids	1.12905e+07	8.17215e+06	8.18187e+06	481139	481139	481139	1.07823	0.0138287	0.0227142	19.1521	4.25943	up
Gardoside	Terpenoids	44906.3	40357.7	39321.6	2599.59	2599.59	2599.59	1.08064	0.0019356	0.00756005	15.975	3.99775	up
2,6-Dimethyl-7-octene-2,3,6-triol	Terpenoids	51114	44772	63554	3736.31	3736.31	3736.31	1.07777	0.0122359	0.0205487	14.2244	3.83029	up
Gardenoside	Terpenoids	3934.47	3934.47	3934.47	256947	147633	170311	1.07716	0.0300776	0.0405912	0.0205315	-5.60602	down
Viterotulin C	Terpenoids	538819	493327	556978	38620.9	38620.9	38620.9	1.08064	0.00148266	0.0072111	13.7156	3.77774	up
JiangxiBaiyingsu I	Terpenoids	4.01337e+06	3.92226e+06	4.5578e+06	44541.4	34195.3	38818.4	1.08025	0.00230078	0.00816721	106.277	6.73169	up
8-Epiloganic acid	Terpenoids	17467.4	17467.4	17467.4	102990	108952	88242.2	1.07827	0.00550771	0.0125012	0.174567	-2.51815	down
10-acetylmonomelittoside*	Terpenoids	9273.97	9273.97	9273.97	46369.8	60411.3	55909.8	1.07675	0.00837202	0.0162032	0.171011	-2.54784	down
Tomocinol A	Terpenoids	3.74339e+06	4.50707e+06	5.1152e+06	100792	44391.4	46559.6	1.07192	0.00796364	0.0158217	69.7059	6.12321	up
Neohancoside B	Terpenoids	10733.8	10733.8	10733.8	75308.5	53668.8	105832	1.0599	0.0467061	0.0595012	0.137138	-2.8663	down
2,7-Dimethyl-2,4-Octadiene-1,8-Diol 8-O-B-D-(6''-Malonylglucoside)	Terpenoids	431079	477934	454796	6027.02	6027.02	6027.02	1.081	0.000908001	0.0064041	75.4274	6.23702	up
3,7-Dimethyl-2,6-Octadienyl 6-O-(beta-D-Xylopyranosyl)-beta-D-glucopyranoside	Terpenoids	254130	224813	233620	42186.7	60280	67842.8	1.05953	0.000109074	0.00247565	4.18393	2.06486	up
D-Linalool 3-(6''-Malonylglucoside)	Terpenoids	824689	777459	735866	6442.77	6442.77	6442.77	1.081	0.00110026	0.00667149	120.963	6.91842	up
(3R)-Hydroxy-Beta-Ionone Malonylglucoside	Terpenoids	164246	163726	163471	11275.7	11275.7	11275.7	1.08109	2.23323e-06	0.000278781	14.528	3.86076	up
Vomifoliol-D-glucopyranoside	Terpenoids	3219.42	3219.42	3219.42	376381	438402	426444	1.08088	0.00213454	0.00780266	0.00778122	-7.00579	down
Geranyl 3-O-xylopyranosyl-glucopyranoside	Terpenoids	99464.9	101460	73036.2	31414.8	16197.9	19667.8	1.03204	0.00709148	0.0148024	4.07192	2.02571	up
Tagalsin Q	Terpenoids	1.45921e+06	1.53144e+06	1.53388e+06	148607	148607	148607	1.08098	0.000324428	0.00419643	10.1488	3.34323	up
Tagalsin P	Terpenoids	1.08756e+06	961403	868691	105951	105951	105951	1.07928	0.00531426	0.0124122	9.17923	3.19837	up
Methyl 8,9-epoxypimaran-18-oate	Terpenoids	2.02432e+06	1.83787e+06	1.89435e+06	130621	71721.3	104628	1.07334	0.000358759	0.00425334	18.7528	4.22903	up
Javanicolide C	Terpenoids	239956	159360	205403	38025.1	42977.1	23154.8	1.04837	0.0145191	0.0233365	5.80584	2.53751	up
3-Acetoxy-9,13-epoxy-16-hydroxy-labda-15,16-olide	Terpenoids	173262	189767	192578	14702	13215	16906.6	1.07898	0.000921436	0.0064041	12.3954	3.63173	up
Macrophypene B	Terpenoids	3.90389e+06	3.92209e+06	4.42844e+06	186973	168941	190474	1.08036	0.00190867	0.00756005	22.4281	4.48723	up
Dehydrololiolide	Terpenoids	17401.2	11048.8	13740.6	2209.76	2209.76	2209.76	1.07013	0.023279	0.033018	6.3643	2.67	up
patrinioside*	Terpenoids	179852	184075	163615	29796.4	32951.9	29594	1.07939	0.00140808	0.00701338	5.7129	2.51422	up
Borneol 7-O-[β-D-apiofuranosyl-(1→6)]-β-D-glucopyranoside*	Terpenoids	87782.6	118143	97999.5	22605.8	18366.6	35913.3	1.03342	0.00402684	0.0107335	3.95294	1.98293	up
Chisopanin D	Terpenoids	20027	13661.6	13404.6	378799	307995	282429	1.07535	0.00839447	0.0162048	0.0485886	-4.36324	down
quinatoside A	Terpenoids	6449.19	6449.19	6449.19	77406.3	95475.5	88417.9	1.07986	0.00422281	0.0110181	0.0740436	-3.75548	down
Argenteanol D	Terpenoids	606.058	606.058	606.058	5898.72	6201.06	4199.7	1.07432	0.0162458	0.0252299	0.111548	-3.16426	down
Cabraleahydroxylactone acetate	Terpenoids	14503.6	14503.6	14503.6	265357	206497	167937	1.07588	0.0197106	0.0287223	0.0680078	-3.87815	down
Pimaradienone*	Terpenoids	219825	178062	237529	3174.62	3174.62	3174.62	1.08013	0.00706408	0.0148024	66.7183	6.06001	up
Dendronobilin I	Terpenoids	1.59515e+06	1.77418e+06	2.043e+06	62666.2	59960.5	44017	1.07794	0.00542002	0.0124122	32.4785	5.02141	up
Corehoionoside C	Terpenoids	11636.2	11636.2	11636.2	147545	143746	117188	1.07921	0.00582929	0.0129452	0.0854596	-3.54861	down
3-Hydroxy-3,7,11-trimethyldodeca-1,6E,10-trien-9-yl isobutyrate	Terpenoids	5.16431e+06	5.51608e+06	6.57382e+06	51773.7	29313.9	27976.2	1.07734	0.00543553	0.0124122	158.203	7.30563	up
Hastatoside*	Terpenoids	9265.58	9265.58	9265.58	83013.3	105572	61078	1.06974	0.0288656	0.0391672	0.111337	-3.167	down

## Sheet: Table S5
Supplementary Table S5. Potential biomarkers identified in stems (DOS), leaves (DOL), and flowers (DOF) of D. officinale.
	Class	Identification of key active ingredients	Identification of active pharmaceutical ingredients
DOS （22）	Alkaloids		N,N-Dimethyl-5-methoxytryptamine
			Diphenylamine
			Betaine
	Flavonoids	Naringenin	Naringenin
		Eriodictyol	Eriodictyol
		Homoplantaginin
			Phloretin
	Lignans and Coumarins	Acanthoside B
		Acanthoside D
		Fargesin
	Others		3-Hydroxy-1-(4-Hydroxy-3-Methoxyphenyl)Propan-1-One
			Dihydroresveratrol
			2-Methoxy-4-ethenylphenol
		Rhapontigenin	Rhapontigenin
			Butylphthalide
	Phenolic acids		Methyl caffeate
			Piperonylic acid
			Dimethyl phthalate
		Glucosyringic acid	Glucosyringic acid
	Steroids	Stigmast-4-ene-3,6-dione	Stigmast-4-ene-3,6-dione
	Terpenoids	Hastatoside
		Geniposide
DOL （8）	Flavonoids	Robinetin	Robinetin
	Phenolic acids	6-O-Galloyl-β-D-glucose
		1-O-Galloyl-β-D-glucose
	Lignans and Coumarins		Scopoletin
	Others		Phloroglucinol
	Tannins	3,3'-Di-O-Methylellagic acid 4'-glucoside
	Terpenoids	Gardenoside
			Sweroside
DOF （38）	Alkaloids		Trigonelline
			Putrescine
		p-Coumaroyltyramine	p-Coumaroyltyramine
		cis-N-p-Coumaroyltyramine	cis-N-p-Coumaroyltyramine
			Hordenine
			Tryptamine
			L-Tyramine
		N-Cis-Feruloyltyramine	N-Cis-Feruloyltyramine
		Moupinamide	Moupinamide
	Flavonoids		Scutellarein-7-O-glucoside
		Quercetin	Quercetin
			Astragalin
			Kaempferol-7-O-glucoside
		Homoeriodictyol 7-O-glucoside	Homoeriodictyol 7-O-glucoside
		Nepitrin	Nepitrin
			Isorhamnetin-3-O-Glucoside
		Isorhamnetin-3,7-O-diglucoside
		Narcissin
			Chalcone
			Saponarin
			Reynoutrin
			Isoquercitrin
		Eriodictyol-7-O-glucoside
			Quercetin-3-O-α-L-arabinofuranoside
		Kaempferol-3-O-robinobioside
		Hesperetin-5-O-glucoside
		Hyperin	Hyperin
		Luteolin-4'-O-glucoside	Luteolin-4'-O-glucoside
	Lignans and Coumarins	Skimmin	Skimmin
	Others	Usnic acid	Usnic acid
		Coniferin
		Arbutin
		Gastrodin
	Phenolic acids	hemerocallin
	Terpenoids	Geniposidic acid
		Kaurenoic Acid	Kaurenoic Acid
			Abscisic acid
		Polyporenic acid C	Polyporenic acid C

## Sheet: Table S6
Supplementary Table S6. Retention times and MS/MS fragments of eight key biomarkers among stems, leaves, and flowers in D. officinale.
Compounds	Formula	Q1 (Da)	Q3 (Da)	RT (min)	Molecular weight (Da)	Ionization model	MS/MS fragment ions
Quercetin	C15H10O7	301.035	151.004	5.08	302.043	[M-H]-	301.03466, 151.0044, 178.9989, 121.0299, 107.0145, 273.0402, 65.0035, 229.0509, 245.0456, 300.9996
Naringenin	C15H12O5	271.061	151.004	5.54	272.068	[M-H]-	271.0625, 151.0036, 119.0503, 271.062, 107.014, 177.0204, 65.003, 93.0335, 83.015, 63.0229
Robinetin	C15H10O7	303.05	137.02	3.9	302.043	[M+H]+	303.0508, 137.0244, 229.0516, 201.0568, 149.0243, 247.0615, 153.0192, 285.0415, 121.0289
Rhapontigenin	C15H14O4	257.08	241.05	5.1	258.089	[M-H]-	257.0825, 241.0515, 213.0561, 197.0607, 199.0412, 242.0591, 224.0482, 185.0608, 172.0524, 257.0822
p-Coumaroyltyramine	C17H17NO3	284.12	147.04	4.8	283.121	[M+H]+	284.1223, 147.0428, 121.0625, 119.0465, 91.0531, 93.0686, 103.0523, 164.0668, 146.593
cis-N-p-Coumaroyltyramine	C17H17NO3	284.13	147.04	4.8	283.121	[M+H]+	284.126, 147.0416, 121.064, 119.0465, 91.0531, 93.0686, 103.0523, 77.0376, 164.0668, 146.593
N-Cis-Feruloyltyramine	C18H19NO4	314.14	177.06	5	313.131	[M+H]+	314.1399, 177.0598, 145.029, 121.0657, 314.1397, 117.033, 93.0695, 149.0597, 103.0543, 91.0539
Hyperin	C21H20O12	465.102	303.058	3.91	464.096	[M+H]+	465.1023, 303.0581, 85.0282, 91.0392, 61.0286, 97.028, 229.0498, 127.0386, 257.045, 302.1189
